# Supplementary material for: Integration of metabolomics, lipidomics and clinical data using a machine learning method
Source: BMC Bioinformatics. 2016 Nov 22;17(Suppl 15):37–49. doi: 10.1186/s12859-016-1292-2 (PMC5133491; doi:10.1186/s12859-016-1292-2)
Supplement: Additional file 3: — List of lipidomics, metabolomics and clinical chemistry data set. (XLSX 897 kb) [file 12859_2016_1292_MOESM3_ESM.xlsx]

## Sheet: Aqueous  open profiling (Neg)
Sample	Class	Var_2	Var_4	Var_5	Var_7	Var_9	Var_10	Var_11	Var_13	Var_15	Var_16	Var_18	Var_20	Var_21	Var_22	Var_23	Var_25	Var_28	Var_30	Var_31	Var_32	Var_33	Var_34	Var_37	Var_38	Var_41	Var_43	Var_44	Var_45	Var_46	Var_51	Var_54	Var_56	Var_60	Var_62	Var_64	Var_65	Var_66	Var_67	Var_68	Var_74	Var_82	Var_86	Var_87	Var_89	Var_90	Var_92	Var_93	Var_100
1	C.	199.99	420.929	153.243	304.402	20.8852	43.2434	21.2865	320.033	0.9526	289.895	165.771	667.398	23.5136	79.3654	629.749	78.511	199.357	79.0748	0	246.904	296.651	266.707	505.34	312.313	15.5843	126.91	12.9234	194.991	13.3212	13.7527	378.273	8.0233	18.1316	680.039	15.2128	8.3145	0	7.2109	286.925	22.7219	408.06	42.5925	14.4999	104.492	161.638	55.9409	81.4596	612.286
2	C.	3.8287	94.4477	160.254	0	28.743	0	34.9797	73.6093	1.8493	164.536	0	394.93	79.9023	114.009	970.11	161.147	368.148	169.929	5.8924	372.821	221.326	402.61	576.658	404.765	3.0758	197.515	70.6334	319.415	46.7262	13.3792	114.148	7.1773	128.075	69.4202	0	6.5614	0	5.7065	331.764	327.967	485.302	285.006	12.1453	87.7915	109.463	25.7565	19.0164	983.874
3	C.	4.2006	186.222	120.886	134.36	32.6447	13.2388	123.882	140.829	2.4541	176.004	6.4643	344.672	117.523	110.479	829.32	125.785	164.601	143.286	4.7416	431.824	132.441	438.746	620.592	418.192	23.603	345.9	14.3298	247	25.9294	53.0132	0	7.5964	30.8418	128.655	8.0054	2.2034	0	19.6214	30.2264	0	573.172	85.9599	3.9658	90.3829	229.228	14.7	3.6825	1246.26
4	C.	3.3942	110.643	226.951	8.7755	41.5121	0	107.457	0	2.3073	88.6796	0	592.698	104.169	163.178	1201.7	241.342	432.499	397.293	13.6414	525.205	56.9742	303.504	601.439	568.712	23.4847	374.631	55.6047	237.979	13.6172	0	0	5.237	79.314	36.6062	6.2865	9.362	72.2448	107.237	344.735	34.3052	308.22	166.061	17.6557	141.201	79.2172	25.1425	48.9687	376.909
5	C.	119.124	235.794	164.862	177.792	2.0818	64.7269	57.6955	194.935	3.9481	177.245	93.8633	487.797	73.0019	86.4976	920.943	0	179.811	151.166	12.2056	251.832	128.805	252.292	433.558	299.423	128.598	213.793	35.5039	245.416	30.615	18.8374	291.042	0	84.3626	338.207	10.4122	8.347	0	72.9438	352.339	47.1733	400.47	123.556	8.8741	130.672	135.649	11.3078	38.0007	712.1
6	C.	138.097	283.594	156.249	206.144	4.6427	59.7377	70.1979	209.334	0.1123	142.906	113.768	462.501	104.678	54.1537	448.004	104.053	199.404	79.9828	12.3978	280.788	146.33	221.284	532.72	185.381	23.2471	213.798	18.9512	244.744	66.3439	23.7081	381.681	7.3721	105.69	472.997	0	14.7221	50.0598	79.2077	343.786	208.255	438.882	78.4869	11.7097	115.06	154.389	44.8954	26.127	973.845
7	C.	137.173	287.18	128.39	211.768	0.7749	52.9929	62.2244	215.597	0.5212	149.871	116.091	432.793	94.0265	64.9505	646.036	100.854	269.816	60.3727	10.8053	190.503	136.394	128.106	546.288	201.699	28.5318	201.54	16.5169	247.092	41.3269	24.6013	463.021	12.2951	73.3729	472.106	15.3148	12.469	0	78.7148	178.144	0	481.531	116.578	18.4177	110.16	174.24	41.6337	45.338	1022.84
8	C.	109.509	228.637	196.223	164.256	6.226	70.167	88.4785	171.663	4.306	301.846	1.9881	372.662	127.278	111.51	1075.31	124.995	0	223.978	5.6759	243.936	7.0162	152.796	669.052	320.57	133.032	176.204	1.57	173.861	20.6226	0	191.677	15.3223	81.8811	251.63	19.9307	34.7178	0	165.169	426.811	342.222	54.1208	636.834	36.5278	44.9475	0	0	0	1618.82
9	C.	197.709	466.746	123.378	317.598	5.6627	5.8826	2.5709	327.858	1.3877	235.756	184.738	184.749	97.1318	93.9003	733.738	29.929	165.082	0	20.4067	20.9494	122.12	163.439	554.583	303.187	38.9489	91.7132	43.1821	0	24.8355	42.9895	270.733	0	65.9815	764.906	4.945	2.8613	41.4848	38.2705	314.502	33.265	363.906	140.498	9.8035	173.995	186.203	47.4797	1.8356	192.968
10	C.	209.947	434.183	233.529	288.231	0	6.7137	0	317.021	6.1152	184.284	157.976	261.762	0	0	1020.82	0	0	14.6658	12.7526	108.639	0	356.854	503.061	262.49	64.5227	70.6194	12.6083	0	0	51.6369	662.006	1.4869	170.268	635.804	28.5585	15.7054	79.623	92.4152	543.926	0	579.869	795.321	43.3728	117.634	246.583	36.8823	0	90.2941
11	C.	218.347	452.755	280.798	310.838	6.2049	0	12.2387	332.296	5.4664	190.41	167.524	262.724	0	86.043	962.326	20.9817	106.134	20.1372	14.655	478.16	132.946	388.146	581.919	252.092	24.7182	73.6207	30.2438	216.167	63.7711	59.2229	204.84	4.2371	154.283	428.499	10.7418	16.9687	95.6754	76.3402	588.703	22.1105	608.59	447.476	11.6424	49.3992	155.043	69.3561	0	27.7487
12	C.	204.915	427.416	187.599	309.799	5.7057	2.3398	17.4077	315.426	1.5511	124.56	180.704	194.108	88.2589	50.3588	401.781	74.3107	132.296	51.0478	13.7256	111.05	114.579	142.963	468.013	138.216	63.5354	85.573	16.4939	189.352	32.5983	27.8531	264.405	0	121.22	283.467	6.6745	21.4418	84.3771	99.3159	68.4594	74.4956	347.616	62.7557	2.3534	82.7809	154.571	74.5163	1.982	385.261
13	C.R.	151.439	323.054	179.666	232.843	14.0822	9.4466	17.2457	237.626	1.3197	153.541	134.062	232.215	79.0995	53.0286	781.594	169.046	181.671	52.469	16.3433	296.479	129.962	280.651	461.366	227.37	37.3308	42.0675	38.6532	240.013	30.3462	0	0	26.4751	104.065	525.055	4.192	22.5119	21.0136	98.0142	339.315	58.5707	263.718	91.3067	0	146.805	96.6689	56.5931	9.6667	277.682
14	C.R.	205.813	427.872	231.592	321.844	1.2433	23.1067	5.3621	318.2	0	278.51	180.048	267.178	89.4742	80.7074	896.653	110.791	201.982	8.6658	9.1439	241.375	152.721	24.7248	516.794	231.02	19.8669	64.6768	30.8252	239.625	0	50.8124	485.78	13.5457	60.1589	739.119	7.8929	18.2906	0	122.178	646.869	11.4935	534.358	139.475	24.0178	58.5294	168.2	32.4269	10.7345	72.1524
15	C.R.	125.013	267.06	123.26	191.007	17.841	6.0755	6.1587	198.766	0.2429	218.595	105.946	235.609	64.0402	79.07	518.671	26.4892	229.878	9.8564	2.357	147.69	148.532	125.659	345.2	263.235	26.9369	66.6822	14.5506	139.704	29.1107	39.2433	261.987	21.0947	42.7088	423.477	5.2058	5.3082	53.7474	36.9544	214.57	232.219	465.221	123.788	11.0677	41.6214	171.174	79.0886	6.1099	86.2231
16	C.R.	126.957	269.747	208.32	192.964	28.8409	6.4387	17.4512	197.916	2.8775	384.041	101.612	431.235	6.4249	111.246	705.24	16.5815	319.178	79.4983	1.3468	390.395	106.593	447.825	445.247	414.256	45.2157	154.772	12.9905	260.175	4.6294	31.619	424.514	79.4158	17.3713	389.705	7.9018	2.3315	0	50.7204	363.237	394.158	533.877	64.666	18.167	103.29	120.963	45.1768	21.7702	501.25
17	C.R.	0	0	0	0	0	0	0	20.1155	274.678	0	0	0	18.4584	0	272.296	0	0	0	0	0	0	0	0	0	0	0	0	0	0	0	0	16.0922	0	0	0	0	0	0	0	0	0	0	0	0	0	0	9.9394	0
18	C.R.	155.635	285.221	115.149	224.562	9.3877	0	0	231.539	1.2256	162.043	107.486	391.882	63.473	98.2975	784.635	83.7327	251.369	54.1599	2.9968	263.953	136.852	57.1386	391.148	357.38	14.3602	103.409	8.4776	226.575	2.5817	22.0006	0	38.4916	30.9087	312.842	3.3512	6.8492	15.2644	20.519	175.544	15.4953	400.616	149.935	1.5767	147.775	86.5414	58.4175	23.5382	277.497
19	Low	115.998	217.903	184.201	176.336	11.8321	0	30.6172	171.679	0.5755	213.969	75.8802	367.903	16.3565	134.835	775.68	151.829	304.693	79.582	10.6841	355.647	125.297	327.904	417.358	449.318	14.8704	124.507	28.7867	221.656	38.8236	26.4216	314.616	26.9171	38.8085	214.296	4.3406	8.6719	44.9998	100.437	248.942	0	367.111	124.273	2.2354	62.3352	95.4822	16.477	16.1461	439.458
20	Low	166.469	340.467	164.25	240.594	6.3018	53.6987	8.4521	252.212	0.4835	148.296	137.185	258.517	100.362	63.2566	758.447	90.303	68.3286	35.155	11.6042	38.2486	152.141	124.892	558.089	188.768	35.8528	88.5243	17.7321	63.0592	24.3998	12.9358	133.444	21.9233	110.069	612.951	12.6769	46.8754	76.9601	200.136	408.725	166.451	164.507	102.922	7.832	160.617	28.1108	32.7252	11.2559	494.294
21	Low	5.2876	163.412	200.282	122.754	34.4491	0	52.0454	68.0776	5.1145	143.042	4.2328	528.62	0	127.269	879.371	193.85	68.3288	351.717	7.2368	488.38	0	481.18	442.963	397.434	59.0198	209.946	30.7178	166.007	16.5133	8.3518	519.15	0.972	107.62	172.141	5.6643	13.2389	42.9238	53.8117	267.358	318.466	340.929	317.016	12.178	110.574	111.002	0	37.4057	460.869
22	Low	182.826	146.172	213.463	279.538	5.7459	55.555	0	296.366	0.05	248.221	171.435	224.109	105.212	78.9208	275.938	25.2089	35.2159	144.452	14.9611	30.1465	120.767	149.067	573.002	250.063	26.0336	128.057	29.6472	100.243	21.7247	24.0177	215.157	1.1927	96.1768	721.859	0	15.6243	106.439	99.0915	424.58	153.765	196.032	96.8123	0	223.913	10.8009	14.3118	1.4344	730.393
23	Low	214.52	419.857	213.167	320.643	0	1.978	14.7123	331.069	0.4577	137.006	168.201	177.696	90.871	28.0719	706.7	106.071	215.565	32.7573	3.8135	10.3036	152.564	40.3625	438.515	147.43	42.7924	156.446	17.9061	171.342	12.1133	31.5562	553.253	0	94.6793	800.443	2.3756	59.1099	61.8359	296.37	417.929	25.9878	409.783	263.596	7.3189	111.377	134.662	67.7083	0	774.075
24	Low	83.1289	181.019	355.931	128.689	42.5063	80.8655	17.7142	127.015	2.8179	262.336	5.8723	218.119	79.09	151.658	974.152	196.924	153.252	56.741	1.6388	26.6683	222.352	425.065	511.645	534.193	13.4929	100.533	53.3858	129.996	22.2429	33.1335	351.398	0	134.827	147.567	3.4714	51.2996	160.205	301.533	768.098	89.4605	77.1716	146.535	2.6634	145.747	19.3309	0	2.9738	4.408
25	Low	200.033	149.662	194.554	302.597	20.8855	82.798	0	317.541	1.131	277.43	188.446	289.206	123.448	79.0415	956.987	125.174	66.1894	0	15.026	50.041	237.484	178.094	665.503	276.024	4.8873	59.559	7.3595	224.351	11.7786	45.4186	357.76	24.5825	156.334	832.812	9.0162	34.8584	119.919	189.41	390.268	14.9624	412.257	134.31	0	227.614	105.917	53.2395	0	64.2217
26	Low	158.692	334.962	182.763	239.145	17.2324	3.9752	10.8545	252.133	2.2701	188.548	135.763	444.542	86.1024	80.2848	735.2	113.683	34.1234	6.4995	6.7201	315.472	125.883	167.451	589.121	233.373	36.9317	97.4912	24.8602	17.1177	26.0959	45.7484	383.805	0	163.548	547.656	0	37.0526	75.7434	171.693	508.688	23.2776	333.657	343.995	14.5739	170.687	65.7623	39.3916	49.0841	326.859
27	Low	122.57	261.38	262.13	188.563	35.3615	6.0373	3.7715	187.439	3.3475	217.578	80.5369	270.559	93.6529	125.251	1006.92	243.935	0	278.1	9.7234	342.645	110.833	414.09	543.889	466.333	26.0228	148.394	33.7971	211.002	31.6014	46.5062	435.399	36.9036	117.8	232.707	0	25.4016	54.6971	126.96	602.491	25.3046	294.947	225.81	2.8329	117.982	28.9925	17.428	3.0435	412.567
28	Low	213.132	438.895	203.45	302.293	10.0499	21.8081	4.945	329.232	0.235	231.405	175.058	319.216	100.36	101.013	1014.99	0	24.9108	60.1804	7.8756	182.36	176.702	246.826	478.516	360.662	3.9445	146.56	27.6408	86.0172	30.8582	53.0508	248.015	11.2877	126.323	766.251	1.0873	16.1538	67.3268	70.5797	378.164	64.0766	359.687	159.011	4.0668	71.6589	156.876	33.7586	20.4268	472.133
29	Low	180.308	357.783	151.853	272.895	0	31.3945	4.1066	270.639	0.7749	275.913	142.303	601.044	135.221	116.692	782.668	27.9014	184.478	3.4026	16.5838	185.768	121.404	232.625	665.651	366.567	49.5115	8.1478	36.8106	96.8577	8.7363	0	348.13	26.2766	106.028	370.582	0	9.702	21.1057	69.8856	343.541	24.082	391.664	268.969	17.1038	184.778	134.364	32.4721	86.8062	36.2874
30	Low	168.518	349.667	207.258	247.047	5.0963	78.7982	1.8183	263.333	1.0686	409.476	136.052	275.68	102	138.897	1082.45	96.2656	24.3523	25.0267	4.0975	32.8096	173.729	257.249	633.662	455.542	19.2121	139.821	50.7458	205.697	12.7715	34.3637	299.675	67.9902	59.1808	534.017	11.9087	0	143.057	115.083	585.091	114.624	257.957	119.274	25.597	217.187	66.8995	7.4269	3.4837	218.069
31	Int. I.	162.499	342.951	170.587	245.142	12.9382	16.894	7.7764	255.49	1.0841	183.537	138.468	936.55	105.152	61.5783	395.967	120.131	0	138.557	6.6603	147.959	163.98	147.966	685.862	194.536	5.4683	147.341	1.6935	0	24.1724	42.2843	238.734	13.1757	105.871	586.199	19.5664	14.9864	49.7897	71.4927	364.532	309.607	120.709	100.141	0	106.362	16.3607	20.8225	184.088	892.105
32	Int. I.	195.221	416.059	192.81	281.544	8.9433	94.1801	1.523	301.655	2.5104	319.943	167.367	375.845	128.427	110.53	1110.16	0	220.537	2.7379	9.606	39.0153	114.988	184.614	711.077	318.958	43.2828	29.3275	12.2324	227.286	18.9392	0	187.81	20.265	83.1144	485.595	15.7461	20.1808	112.848	104.469	593.508	290.889	158.852	160.123	15.2601	81.3627	43.3726	35.3814	4.9461	19.0962
33	Int. I.	195.779	369.429	231.089	294.322	0	85.5612	2.4669	298.45	2.4881	293.955	82.6168	553.868	109.16	91.4275	763.098	216.347	0	31.689	6.3288	344.815	0	347.883	566.737	256.691	17.7852	78.4931	0	192.989	3.274	32.1469	146.218	5.1664	64.5953	589.314	21.2163	13.159	57.7586	70.2921	443.56	0	191.182	149.701	9.9872	146.823	0	51.3581	53.8348	157.432
34	Int. I.	193.155	408.681	217.929	279.035	6.508	68.6444	2.9452	295.032	0	196.464	159.347	329.421	109.986	56.9332	307.009	78.7848	5.9251	108.921	11.4757	224.721	124.52	231.42	717.298	134.688	0	102.089	19.4883	198.848	25.6173	25.5734	298.634	1.859	136.846	704.445	12.098	15.3174	69.4142	69.2087	360.101	201.385	199.618	77.8126	14.7345	161.821	48.1128	11.9428	25.5512	684.005
35	Int. I.	192.305	404.909	230.398	289.768	7.4143	101.297	13.3283	291.435	2.4947	190.606	157.957	753.67	115.469	77.2334	1007.17	111.523	13.9101	3.4509	6.5421	227.404	142.666	374.384	684.576	179.644	123.671	51.8835	3.1368	224.712	13.4663	0	184.357	7.3228	104.627	359.162	0	17.5316	0	23.9992	414.197	498.076	185.955	322.899	0	159.421	2.3472	32.2456	61.3147	41.3121
36	Int. I.	155.391	335.476	257.543	246.837	12.2942	103.908	17.7611	257.408	0.743	247.155	143.603	326.248	113.386	72.3501	567.222	163.928	193.615	105.548	3.0204	28.2444	121.784	211.279	530.464	198.868	17.6475	125.929	19.2156	212.735	43.5943	38.3602	299.671	23.8444	114.23	563.465	19.4155	58.1612	34.8459	256.005	510.645	256.605	251.572	171.915	24.9798	211.213	31.8518	37.0273	20.7474	1079.12
37	Int. I.	0.7665	106.669	161.88	82.2053	21.3445	28.5043	0	86.427	34.63	205.576	0	511.233	129.885	94.9451	1180.88	261.134	0	48.0329	0	463.687	47.4075	458.675	746.777	276.99	92.8724	137.594	36.6229	216.409	33.9881	49.8005	109.08	20.2665	108.915	130.123	29.2191	6.8173	10.5456	25.9071	181.251	104.106	699.69	560.754	33.7797	158.811	217.127	34.6558	37.1292	184.719
38	Int. I.	172.302	349.044	225.879	263.824	5.0893	76.3382	7.5816	270.319	0.3746	206.114	141.347	475.988	109.42	65.3503	801.03	34.0072	0	19.0927	16.9544	257.703	174.341	246.572	576.008	183.484	0	102.751	18.8314	130.554	24.3911	38.6338	356.436	45.7012	135.96	605.431	11.3937	29.4901	84.2151	146.107	452.114	8.1164	263.678	111.846	2.4624	80.1947	95.763	14.3911	39.192	255.432
39	Int. I.	181.963	368.016	221.881	254.713	17.5662	0	19.9944	279.38	0.5175	248.573	155.775	196.404	84.4839	78.2993	672.639	85.8744	62.3028	40.8761	9.5486	149.935	108.807	235.723	421.93	240.655	58.9742	88.2661	20.5714	192.192	23.9934	22.4458	102.802	46.377	76.4617	649.625	13.7291	45.476	28.7482	196.544	499.461	229.337	165.912	143.2	6.8426	143.438	47.7537	89.7346	0	637.549
40	Int. I.	160.365	338.725	200.409	238.509	18.8259	58.9765	0.7515	246.54	0.2331	226.792	141.21	234.946	115.164	86.1371	860.681	150.701	36.3704	8.6671	10.1456	238.413	88.004	200.911	580.034	263.218	5.1208	68.8375	6.0764	16.4897	21.387	30.6498	237.203	50.8329	86.8822	588.154	7.5996	34.066	87.5842	181.188	296.252	126.712	122.528	108.012	0	107.276	28.6348	38.5994	9.7845	192.74
41	Int. I.	122.549	264.25	208.969	184.89	0	0	31.5841	196.514	1.116	169.242	101.386	467.276	59.4239	89.947	670.361	45.0274	237.348	120.048	8.998	335.245	99.7403	265.131	453.82	302.743	10.6871	147.131	35.0299	175.082	4.7692	28.8887	241.969	6.3171	26.2789	240.374	9.4117	22.1387	71.2611	156.321	570.231	345.835	275.737	85.2452	8.7185	102.586	94.1138	33.2524	53.167	569.424
42	Int. I.	134.964	296.648	148.938	208.782	30.019	82.8863	11.7367	218.839	2.4278	299.515	119.598	211.639	105.562	128.322	842.336	81.0124	20.8233	0	13.7673	280.298	133.185	203.53	516.166	409.055	46.6825	73.9991	20.2402	162.076	22.9125	30.756	295.465	23.373	73.8535	461.234	0	15.0004	112.937	103.636	476.39	277.312	204.933	158.762	13.9708	168.534	41.3184	18.6486	0	144.374
43	Int. II.	165.312	308.094	176.91	257.079	6.8383	112.762	5.2824	251.286	2.2192	135.504	122.319	417.911	83.9903	82.5118	966.282	109.601	0	15.1748	17.3338	226.061	92.5774	278.776	483.082	255.902	31.859	65.4668	41.8448	191.125	4.6708	22.3412	218.478	19.4083	129.29	510.398	6.8515	11.7735	96.6595	56.1414	392.26	0	254.748	445.873	29.0837	218.527	10.976	11.6441	28.7748	85.1345
44	Int. II.	107.646	216.223	276.313	152.624	13.1346	56.3015	1.826	167.698	1.8048	290.018	0	647.346	89.1491	127.635	983.228	27.5729	2.186	7.4344	3.1711	392.605	157.113	404.444	568.573	461.251	0	102.764	6.6195	233.775	0	37.9164	92.4558	2.2306	89.8175	179.343	0	34.7823	148.138	177.685	758.687	467.408	94.1008	216.914	3.3495	92.8465	27.9603	0	63.1017	0
45	Int. II.	125.513	253.614	192.682	180.887	13.4247	109.017	29.1019	189.821	0.9398	246.227	59.8984	600.158	123.035	110.523	1073.01	67.1188	3.5351	80.5964	3.7933	315.317	195.655	48.0312	664.769	332.181	34.8664	115.179	19.9066	338.801	19.9825	25.5457	116.103	42.586	137.229	235.046	10.3339	9.5975	22.8184	69.2638	457.123	69.9099	88.7218	238.792	10.6517	144.476	0	37.0447	52.5913	883.275
46	Int. II.	245.338	498.994	242.19	374.502	5.5667	101.263	0.7522	385.601	1.1449	251.571	197.664	298.004	136.386	87.7268	554.791	234.748	0	3.6997	22.3428	230.68	49.6905	338.126	205.667	263.872	48.3404	48.4274	30.2482	219.621	11.2904	41.7907	155.355	6.089	177.915	834.475	18.9326	7.4767	83.8907	76.09	567.169	236.977	261.16	208.055	18.1196	246.924	46.8368	19.8537	0	143.674
47	Int. II.	151.785	274.47	210.512	224.051	4.5503	33.1159	0	233.952	0.7571	208.667	128.448	561.816	121.835	63.2684	330.431	132.528	10.8886	235.011	10.2219	157.759	55.1019	123.696	637.364	219.845	19.3212	144.704	18.5421	205.618	50.0317	34.9104	232.048	0	189.718	553.838	36.8282	22.3683	66.3114	109.686	459.434	0	133.132	293.771	42.9271	179.996	0	34.5616	68.1655	1341.5
48	Int. II.	203.767	382.004	229.568	303.998	7.3142	64.0227	8.8562	315.53	1.7153	354.669	147.712	478.178	92.4759	115.701	910.65	102.286	35.9083	0	4.1493	170.73	88.236	161.753	581.443	352.938	31.7099	60.4492	6.0036	191.562	0	23.1836	64.2013	0	59.8786	676.947	5.7509	8.2305	112.912	150.85	537.535	22.3525	55.696	222.7	8.4099	151.833	21.3802	27.5832	36.2664	35.4706
49	Int. II.	25.9049	152.893	212.316	225.809	39.4251	129.499	0	124.634	1.1465	310.025	72.5819	308.322	130.424	144.511	1257.55	81.4122	148.723	4.7252	1.2861	216.636	43.7434	127.347	601.661	468.913	95.7879	61.2152	28.625	64.3299	43.8121	27.3025	377.452	46.7741	136.733	371.798	3.2614	64.2788	164.476	286.838	629.045	22.6422	208.48	512.474	10.1471	224.908	38.4079	69.2133	0	107.756
50	Int. II.	170.044	353.264	217.802	254.649	0	44.7461	3.8015	263.46	0.0864	210.109	140.575	542.725	105.226	73.4799	489.627	102.106	45.2458	104.31	10.4294	69.2725	240.343	21.3295	599.322	235.411	42.4048	148.545	19.9494	205.487	36.3257	21.5457	174.723	6.4868	126.336	603.509	21.2026	34.8605	0	171.556	470.205	254.665	56.5384	442.24	0	123.675	5.9172	33.6596	72.1096	959.708
51	Int. II.	200.683	405.482	231.856	198.208	8.8684	100.371	4.715	302.438	0.1925	296.068	161.731	526.881	114.356	91.8769	1105.7	39.5523	138.969	2.9217	5.0512	29.8608	60.8562	192.717	608.428	302.22	48.7363	60.2455	26.9882	138.059	24.0044	20.2873	273.571	62.7154	138.645	686.476	11.351	26.9182	88.2174	110.421	554.236	0	178.076	164.369	15.8629	203.106	22.5209	23.7041	47.257	99.274
52	Int. II.	182.815	393.494	235.727	273.572	11.5019	77.251	3.3001	294.672	0.8973	318.127	157.729	494.755	94.4402	100.403	970.58	185.561	0	11.9028	15.0726	29.197	168.213	309.621	642.847	332.334	55.5163	102.418	37.5964	87.5207	33.919	22.4898	341.002	3.7293	93.8918	644.053	7.1767	4.6905	72.8254	104.631	460.448	300.16	129.922	166.582	8.6971	134.951	29.2785	7.4832	44.0304	54.8415
53	Int. II.	175.858	369.877	240.475	266.756	0	4.5733	43.2508	276.329	1.919	154.8	145.873	302.766	85.9023	57.8846	491.473	224.904	30.2301	105.701	9.8355	309.695	131.545	303.59	434.654	203.341	0	206.252	20.1706	149.578	39.8275	31.0957	0	1.943	69.853	591.149	11.5579	25.2932	67.3023	179.048	435.134	42.6255	458.269	298.924	9.1545	57.9126	230.154	26.1644	0	975.954
54	Int. II.	159.639	299.963	172.777	237.076	2.4571	99.5027	65.6339	244.828	2.4691	168.17	112.375	358.952	98.6711	52.1391	721.043	279.064	0	144.701	5.2425	93.8331	126.108	183.91	532	219.528	22.185	184.762	3.5817	230.335	0	14.0411	0	5.8644	104.05	492.834	0	10.7697	54.0062	23.4766	169.77	0	35.2987	357.53	4.5453	163.816	0	11.0808	28.7718	887.128
55	Int. II. R.	80.984	159.915	143.57	117.322	18.4395	44.2391	5.958	124.576	1.202	113.226	17.8682	442.947	100.052	151.032	1110.38	136.933	314.723	158.512	3.9371	218.764	203.942	216.931	521.256	538.062	50.1187	174.23	38.7781	251.654	49.4145	11.6849	159.407	39.3802	93.2372	141.521	6.6585	5.5273	0	26.0828	220.045	258.006	481.661	183.999	0	125.406	194.77	33.086	44.624	664.425
56	Int. II. R.	184.681	405.744	186.867	276.507	12.6764	3.3125	16.4696	291.603	2.5799	190.982	164.66	179.069	89.8062	69.4625	632.117	95.2336	37.4028	97.1587	21.5927	25.6459	86.3431	225.091	453.34	203.52	4.7488	132.799	33.5756	112.928	65.4034	50.187	462.988	0	146.131	692.931	22.2911	23.7592	67.7911	185.732	391.524	44.5615	331.428	238.137	9.0135	142.469	97.1154	35.1892	0	712.886
57	Int. II. R.	7.4278	16.1013	26.8416	22.1927	4.5786	19.9537	7.6445	15.4811	4.0087	206.325	0	557.835	23.3474	69.6235	693.274	24.7927	0	291.352	13.4865	432.435	0	411.776	1070.72	320.193	12.1774	222.729	23.3237	29.5989	12.0015	0	0	16.3601	305.838	0	41.7567	0.3458	0	2.7531	218.702	483.339	783.101	765.004	0	394.134	300.527	86.4759	0	1282.32
58	Int. II. R.	186.746	408.943	176.244	283.614	18.21	0	4.5763	296.773	0	227.332	165.537	519.412	81.8754	72.8251	839.423	21.9414	196.766	21.4273	1.8725	177.057	99.9256	140.003	490.752	243.012	20.9986	69.5779	32.5979	210.596	14.4923	30.9641	295.674	50.1363	49.47	713.847	0.6504	22.3013	78.2206	177.328	569.197	157.426	358.784	83.138	15.677	159.806	74.6913	20.3692	45.9248	313.532
59	Int. II. R.	0	197.606	237.826	143.739	9.6759	120.771	0	146.399	3.2521	341.922	5.5603	885.793	101.184	151.138	1097.11	189.297	15.0874	87.8481	6.6243	354.593	120.939	313.2	561.106	510.576	2.4432	102.74	7.983	166.73	29.0492	0	291.834	14.5946	100.504	159.122	8.1731	9.6479	109.16	69.1891	652.113	32.4838	54.4146	146.716	12.8885	215.012	3.9172	1.1032	117.454	8.2225
60	Int. II. R.	160.267	344.087	187.085	238.639	0	1.4992	4.9069	247.615	1.0558	154.796	144.513	130.802	84.5087	58.1236	555.563	133.249	272.759	48.3183	0.3738	234.26	79.7815	240.819	428.232	183.357	41.0042	102.696	30.5434	38.2713	51.33	42.0329	444.487	18.8105	121.316	601.963	0	33.6303	83.8572	166.225	436.816	211.421	284.776	145.066	1.5002	81.7162	38.4293	39.653	0.3977	582.366
61	High	124.963	274.427	261.832	202.802	5.7997	84.4732	4.3227	209.933	0.9481	173.504	107.865	719.541	142.698	78.8202	404.944	233.183	20.8148	156.584	6.8916	237.243	70.1376	243.829	913.382	177.166	0	122.604	13.0775	239.017	39.8953	10.4696	182.582	0.7814	136.736	461.131	17.0354	2.5793	31.7243	57.4934	327.296	265.711	85.6405	121.637	8.0214	92.1069	6.37	36.8894	118.428	1280.26
62	High	104.863	206.729	245.333	151.985	31.4075	11.8902	2.8854	161.197	4.7783	188.87	79.7638	602.551	43.0155	124.634	999.748	178.455	147.184	252.803	3.4075	400.149	167.547	411.817	394.323	454.217	18.1351	79.9526	29.4054	206.909	14.2396	7.9895	179.616	41.0789	144.97	183.311	8.7355	2.8994	39.7178	65.1485	476.531	395.126	23.8765	169.424	5.4213	75.4723	2.7207	0	39.6795	755.636
63	High	116.702	223.657	255.928	167.28	18.8355	0	47.7091	167.601	3.7395	256.581	97.3718	481.723	104.662	63.4451	970.188	113.774	16.1915	111.213	5.0577	441.605	411.565	364.892	668.378	259.796	61.118	111.973	12.1549	69.1644	6.6122	3.4169	87.9821	25.3838	71.6766	202.476	16.4074	32.2577	100.812	148.232	487.327	380.951	45.3471	196.502	14.5033	42.6355	0	0	40.7896	1211.15
65	High	137.562	292.71	290.97	210.508	9.606	66.2138	1.1654	211.627	1.7202	185.364	122.671	303.096	156.913	65.5086	800.487	187.229	34.9264	62.0667	3.8674	310.44	126.806	299.637	773.447	144.568	79.4994	99.8129	9.4266	67.7432	0	3.0692	166.599	23.612	133.424	320.785	17.4725	86.3341	120.787	342.906	707.859	170.532	73.6054	141.677	10.6426	42.0916	0	38.6353	20.9896	778.139
66	High	119.037	260.381	193.614	180.963	6.9408	5.0884	70.1041	183.064	3.6371	321.272	99.154	406.218	153.94	124.854	1141.96	136.193	0	183.229	4.5442	399.604	96.6306	173.196	748.16	387.737	114.368	204.388	8.7422	0	5.3505	32.952	244.91	20.2909	78.0963	346.598	0	31.8781	0	128.819	317.708	260.587	110.306	398.134	0	27.4017	2.3106	0	0	1760.06
67	High	98.0609	202.331	229.108	141.805	9.4031	83.7377	7.563	151.371	4.1905	204.568	44.5283	522.068	88.8285	127.83	1068.94	48.7283	16.5282	209.345	0	443.287	169.556	437.641	475.766	505.551	38.7321	142.249	43.0332	166.626	8.7315	0	27.6862	62.9305	110.759	158.705	0.8125	7.8324	106.746	119.486	383.753	14.9902	42.4435	298.056	2.098	98.8511	0	0	63.5605	735.948
70	High	123.396	255.305	235.022	178.114	0	10.0406	72.5452	176.807	1.3065	205.486	96.5421	206.267	154.279	107.641	906.199	149.013	16.8667	209.858	14.886	13.2358	130.774	251.193	785.145	341.212	74.1035	131.519	24.4054	52.2094	38.953	0	215.235	0	158.673	358.239	10.3453	44.1914	20.6953	178.075	476.394	15.9752	58.982	351.061	21.0306	92.775	0	46.4588	0	1563.99
71	High	111.928	230.29	199.566	167.16	12.5086	55.8141	5.7283	175.774	0.1756	359.12	85.8389	739.055	100.65	100.52	1127.39	84.6414	135.797	103.623	7.5551	310.212	229.183	151.658	558.265	362.626	58.7068	115.071	16.7889	154.964	29.5116	0	126.745	56.5515	86.1808	321.483	5.5471	24.4087	79.0036	167.287	472.826	319.387	30.2515	63.2304	4.0243	20.7685	8.3835	13.6346	87.6979	996.352
72	High	3.9345	129.342	201.248	70.5932	50.565	1.9057	62.2311	90.8414	0.3473	223.877	28.1393	461.558	58.8326	197.767	1184.44	230.732	14.4343	477.712	1.5571	402.891	209.936	388.703	441.778	701.874	0	223.039	36.6026	11.9266	21.4408	7.1301	163.651	0	123.58	99.9537	3.8417	9.2203	62.2155	116.885	377.78	216.969	11.4127	190.251	3.1207	41.2793	1.0175	4.2194	28.416	490.804
73	High R.	114.513	236.377	120.684	170.592	0	105.615	0	172.139	0.0885	178.368	90.9764	541.635	114.343	110.115	1136.95	143.019	228.17	7.9898	4.8509	341.667	233.688	281.007	590.99	349.756	69.0861	66.2947	34.4663	306.43	54.8799	45.8594	273.748	71.1156	88.1149	320.83	13.5846	2.9005	0	16.6812	292.029	0	806.976	111.331	8.4546	135.604	242.609	85.1804	47.4154	78.2606
74	High R.	155.94	345.884	177.631	242.625	19.9095	0	12.0243	250.274	1.6225	204.219	141.054	367.721	69.994	78.7729	771.148	95.3991	105.788	3.0915	3.3376	37.8217	61.8533	20.5953	370.294	281.017	12.4942	43.4589	26.2468	172.601	19.8761	33.1796	231.007	45.3817	49.8518	564.313	2.9199	2.988	51.7227	63.1338	359.022	38.2237	386.96	148.958	3.4198	101.679	120.715	33.967	24.6296	5.8159
75	High R.	1.6159	103.242	157.818	82.5263	17.3015	8.6098	92.3911	83.3156	3.0498	116.459	2.1705	762.488	121.368	83.7775	338.143	244.846	47.2408	234.407	7.9481	320.07	180.37	323.259	595.614	267.709	6.2249	281.495	13.123	226.357	85.0789	67.3304	582.276	2.595	117.024	27.1263	10.4755	5.2718	47.7734	28.4502	312.889	336.199	247.566	375.613	0	97.7611	31.7294	16.6793	123.903	1107.38
76	High R.	1.7017	128.301	140.743	90.4333	24.2043	104.064	12.9851	0	29.9003	226.957	0	549.447	124.331	104.947	1276.62	211.71	27.3033	39.3703	5.1399	383.656	154.852	365.284	675.048	337.055	112.704	154.634	39.1048	328.883	57.5129	63.7196	120.947	51.2117	68.4492	75.0996	16.8806	6.6193	39.2095	17.6236	303.579	0	753.363	385.456	0	168.844	134.112	22.9539	35.7076	277.444
77	High R.	155.455	307.621	154.841	221.197	0	20.3602	16.39	233.459	2.2393	145.11	129.351	261.511	77.6488	54.2043	693.748	36.4373	144.837	0	14.1905	98.8613	106.013	84.5974	435.528	191.809	67.0383	158.718	21.278	225.864	26.8688	44.6552	357.751	0	133.222	530.391	2.0618	21.2041	70.7998	97.4077	312.693	21.0377	295.3	181.73	0	161.737	133.929	30.395	17.7215	515.497
78	High R.	5.7475	123.555	143.324	0	54.1123	86.9747	0	98.9069	0	253.782	4.6229	669.952	65.1882	172.556	1324.76	34.8499	212.18	66.8057	1.0665	29.0314	170.564	51.9159	386.085	688.197	0	112.814	90.6427	307.029	13.5338	38.3769	407.571	57.7275	179.63	153.239	0.869	3.5075	96.0161	16.3133	462.015	125.6	322.432	228.821	2.8006	207.173	136.854	9.4982	64.1882	0
[truncated: 11 more columns]

## Sheet: acyl-carnitines 
Sample Name	Response	Carnitine	C2	C3	C4	C5:1	C5	C6	C5-OH	C8:1	C8	C8-OH	C10:2	C10:1	C10	C4-DC	C5-DC	C12:1	C12	C6-DC	C14:2	C14:1	C14	C8-DC	C14-OH	C16:2	C16:1	C16	C16:1-OH	C16-OH	C18:2	C18:1	C18	C18:2-OH	C18:1-OH	C18-OH	C20:2	C20:1	C20	C15	C17
1	C.	0.48239	0.591429	0.922737	0.53621	0.00136072	0.256739	0.101926	0.0195122	5.16194	0.0494	0.695	0.00469	0.00787	0.0831	0.00783	0.0339	0.00750557	0.134521	0.00143875	0.00659243	0.0808463	0.30735	0.00173274	0.00759465	0.0224516	0.129032	1.13419	0.00756129	0.0215484	0.2	0.629677	0.508387	0.0283871	0.0243871	0.0166452	0.068	0.149677	0.0282581	0.031871	0.0567742
2	C.	0.435937	0.0981481	0.244271	0.0435821	0.00070972	0.0486019	0.0105193	0.00962716	12.3671	0.0209091	0.146465	0.00688889	0.010303	0.0209091	0.00461616	0.0280808	0.00463918	0.0176546	0.00164948	0.0082732	0.0262887	0.144845	0.00237629	0.00945876	0.0239316	0.0333333	0.814815	0.00349003	0.0400285	0.0230769	0.206553	0.722222	0.0205128	0.0166667	0.0678063	0.00259259	0.045584	0.0410256	0.0180912	0.041453
3	C.	0.487586	0.121853	0.228507	0.0576329	0.000887608	0.0677233	0.0278098	0.0275216	12.0961	0.023954	0.329498	0.00921548	0.00888075	0.0162134	0.00593096	0.0333682	0.00484919	0.0141067	0.00117401	0.0062645	0.0276102	0.0969838	0.0024826	0.0037123	0.00651223	0.0504505	0.595882	0.002574	0.00628057	0.0509653	0.266409	0.451737	0.0133848	0.00900901	0.0172458	0.00445302	0.0647362	0.0429858	0.0131274	0.0305019
4	C.	1.00781	0.163158	0.385965	0.0369355	0.00151961	0.0529412	0.0198529	0.022549	9.09836	0.0241584	0.128713	0.0135644	0.0167327	0.0158416	0.00775248	0.0325743	0.00461712	0.00921171	0.00234234	0.00286036	0.0367117	0.0952703	0.00236486	0.00452703	0.0102857	0.0615584	0.438961	0.00435065	0.0103896	0.0736364	0.284416	0.368831	0.00703896	0.0176623	0.0137662	0.00168831	0.0179221	0.018961	0.00750649	0.0177922
5	C.	0.776224	0.250769	0.262295	0.0790179	0.000767503	0.0717305	0.0268164	0.0192867	9.56522	0.0245631	0.142718	0.00466019	0.0143689	0.023301	0.00818447	0.0259223	0.00472941	0.022	0.00282353	0.00449412	0.0411765	0.192706	0.00178824	0.00411765	0.037112	0.0535762	0.832659	0.00236167	0.0219973	0.0533063	0.264507	0.470985	0.0111876	0.0130094	0.0238866	0.00901484	0.0460189	0.0226721	0.0179487	0.0298246
6	C.	0.624286	0.190686	0.23	0.0612903	0.000538869	0.054947	0.0175795	0.0212014	28.8636	0.0250474	1.68311	0.0123529	0.0175142	0.0381404	0.00639469	0.0201139	0.00857843	0.0452451	0.00145588	0.0175	0.0602941	0.204902	0.00484804	0.0103431	0.0097043	0.0615591	0.852151	0.00551075	0.047043	0.146505	0.349462	0.489247	0.0251075	0.0274194	0.0427419	0.0222043	0.058871	0.0220699	0.0237366	0.0365591
7	C.	0.583333	0.239024	0.228866	0.0732523	0.000809949	0.0645408	0.0278061	0.0184949	8.20225	0.0278706	0.0806889	0.00566806	0.0170146	0.0347599	0.00921712	0.034238	0.00452489	0.0427602	0.00307692	0.00278281	0.0359729	0.191176	0.001819	0.0060181	0.0375813	0.0447334	0.860858	0.00263979	0.0241873	0.0218466	0.245774	0.522757	0.0131339	0.0148244	0.0305592	0.00386216	0.0440832	0.0275683	0.0202861	0.03329
8	C.	0.353289	0.153103	0.306522	0.0874016	0.000760192	0.0639089	0.0396882	0.0141487	6.66667	0.0341489	0.0601064	0.00741489	0.0181915	0.032766	0.00674468	0.031383	0.00547511	0.0153846	0.00143439	0.00253394	0.0432127	0.143213	0.00359729	0.00228507	0.00826415	0.0725786	0.611321	0.00325786	0.00665409	0.00998742	0.328302	0.391195	0.012239	0.0109308	0.0142138	0.00361006	0.0583648	0.0247799	0.0125786	0.0262893
9	C.	0.567273	0.284034	0.240494	0.066843	0.00196286	0.0438992	0.0177719	0.0201592	9.95516	0.0239014	0.170418	0.00560557	0.0111468	0.0251876	0.00667738	0.0280815	0.00465169	0.025618	0.00224045	0.00555056	0.0314607	0.18764	0.00247191	0.00532584	0.0117844	0.0484511	0.73482	0.00197026	0.0127633	0.0468401	0.242875	0.408922	0.00902107	0.0110285	0.0224287	0.00771995	0.039653	0.0228005	0.0169765	0.0261462
10	C.	0.576316	0.357258	0.317568	0.151135	0.002933	0.0839444	0.022756	0.0174463	12.9843	0.0189109	0.108911	0.00382178	0.0154455	0.0147525	0.00946535	0.0345545	0.00352403	0.0122654	0.00297483	0.00324943	0.0209611	0.121968	0.00324943	0.00929062	0.00672619	0.0394048	0.614286	0.00570238	0.0228571	0.0175	0.220238	0.461905	0.0177381	0.0239286	0.0430952	0.00791667	0.0622619	0.032381	0.0182143	0.0328571
11	C.	0.563014	0.844248	1.11796	0.312789	0.00222892	0.215663	0.056506	0.0196386	6.88581	0.0318985	0.0781457	0.00554084	0.0153422	0.0452539	0.00834437	0.0441501	0.0057461	0.0654788	0.00476615	0.00391982	0.0356347	0.218708	0.00345212	0.0134521	0.0109762	0.0727159	1.03129	0.0073592	0.024781	0.0234043	0.334168	0.449312	0.0128911	0.0286608	0.0321652	0.00618273	0.0644556	0.0230288	0.0341677	0.0404255
12	C.	0.606818	1.03102	0.712644	0.547434	0.00216134	0.202435	0.0770167	0.0450533	8.58447	0.0461053	1.22105	0.00977895	0.00973684	0.0747368	0.00675789	0.0283158	0.019448	0.0343949	0.00214437	0.007431	0.116561	0.286624	0.00169427	0.020552	0.0348183	0.245018	0.833529	0.0220399	0.0323564	0.287222	0.906213	0.37163	0.0193435	0.0919109	0.0297773	0.0913247	0.180539	0.0207503	0.0322392	0.0409144
13	C.R.	0.69375	0.729167	0.825263	0.366621	0.00289089	0.190101	0.103825	0.0188976	4.18451	0.0562037	0.953704	0.00789815	0.0197222	0.124074	0.00981481	0.0455556	0.0320293	0.113936	0.00327628	0.00728606	0.235208	0.511002	0.00189731	0.0437653	0.0604353	0.216389	1.66453	0.025096	0.119078	0.432778	0.96927	0.994878	0.0272727	0.0901408	0.0526248	0.0873239	0.18694	0.0430218	0.0457106	0.0658131
14	C.R.	1.0229	1.49612	1.8087	0.817629	0.00120546	0.3329	0.116385	0.0344603	4.24125	0.0508911	0.155446	0.00491089	0.0177228	0.0632673	0.00757426	0.0416832	0.0156109	0.0791855	0.00565611	0.00472851	0.199774	0.488688	0.00242081	0.0102489	0.033461	0.185185	1.39208	0.00689655	0.0369093	0.113665	0.687101	0.452107	0.0180077	0.0340996	0.0226054	0.0300128	0.116475	0.0223499	0.0577267	0.0598978
15	C.R.	0.532222	0.862963	1.03774	0.389855	0.00115897	0.255128	0.0623077	0.0261538	8.46847	0.0308333	0.488889	0.00442593	0.0137037	0.0573148	0.00849074	0.029537	0.012885	0.0603037	0.00321041	0.00464208	0.122993	0.314534	0.00212581	0.0134273	0.0188725	0.140931	1.11887	0.00998775	0.0268382	0.175245	0.693627	0.560049	0.0294118	0.0474265	0.0306373	0.0463235	0.196078	0.0383578	0.0699755	0.0745098
16	C.R.	0.607432	0.655147	0.755102	0.500775	0.000822278	0.299124	0.0992491	0.0267835	3.33333	0.0553368	0.0960622	0.00471503	0.0101865	0.0719171	0.012228	0.0502591	0.00780269	0.0343049	0.00374439	0.00524664	0.0650224	0.300448	0.00200897	0.00473094	0.0196429	0.0839286	1.21429	0.00257653	0.0127551	0.0331633	0.410714	0.625	0.0181122	0.0116327	0.0169643	0.00945153	0.0880102	0.03125	0.030102	0.0521684
17	C.R.	0.532911	0.577578	0.542857	0.0471616	0.00245434	0.0710046	0.0101712	0.0277397	17.2678	0.0188854	0.983488	0.0278638	0.0102786	0.0257998	0.00356037	0.0155831	0.00380435	0.0141957	0.00203478	0.00591304	0.0308696	0.103043	0.00228261	0.00769565	0.00573086	0.0408353	0.425754	0.00302784	0.0164733	0.132251	0.235499	0.339907	0.00559165	0.0164733	0.0288863	0.00678654	0.0321346	0.0299304	0.00839907	0.0174014
18	C.R.	0.824324	0.97541	1.34332	0.296784	0.00137429	0.206215	0.0718927	0.0319209	6.26478	0.0428138	0.200405	0.0115385	0.0132591	0.0795547	0.013664	0.0654858	0.0108989	0.0674157	0.00557303	0.00622472	0.0741573	0.552809	0.0025618	0.0158876	0.0102163	0.143029	1.57452	0.0107212	0.0360577	0.0532452	0.55649	0.65024	0.024399	0.0378606	0.0390625	0.0159856	0.104207	0.0350962	0.0407452	0.0635817
19	Low	0.819549	0.857143	1.45722	0.30117	0.00439086	0.346447	0.0832487	0.0370558	6.0251	0.0498956	0.205637	0.0105428	0.0170146	0.137787	0.0617954	0.0997912	0.0101078	0.310345	0.00560345	0.00405172	0.0659483	0.439655	0.00241379	0.0179095	0.0182482	0.132603	1.36253	0.0096472	0.03309	0.0843066	0.527981	1.01946	0.0343066	0.0249392	0.0373479	0.0147202	0.117397	0.072871	0.0356448	0.0605839
20	Low	1.94215	2.1194	2.76961	1.17361	0.009036	0.963995	0.281069	0.0576074	2.272	0.114679	0.881651	0.00659633	0.0082844	0.233028	0.059633	0.0827523	0.0214027	0.536199	0.00762443	0.00746606	0.235294	0.350679	0.00161312	0.0201131	0.0259067	0.349741	1.54145	0.0233161	0.0553109	0.411917	1.7228	1.18912	0.0365285	0.084715	0.0569948	0.0744819	0.389896	0.059456	0.0286269	0.0520725
21	Low	1.18797	1.16633	1.72034	0.630312	0.00236095	0.640182	0.137344	0.046311	5.78846	0.0585586	1.36261	0.00951577	0.0224099	0.0771396	0.0298423	0.0530405	0.00985325	0.0324948	0.00436059	0.00417191	0.0981132	0.308176	0.00139203	0.00974843	0.0182249	0.160947	1.2071	0.00846154	0.0201183	0.397633	0.76213	0.840237	0.0363314	0.0281657	0.027574	0.0714793	0.250888	0.0789349	0.0255621	0.0448521
22	Low	1.14094	0.868056	1.7263	0.310253	0.00577228	0.306931	0.1	0.0288119	5.15539	0.0467521	1.09402	0.00610256	0.0176068	0.0575214	0.0175214	0.0273504	0.0101636	0.0235174	0.00314928	0.00400818	0.117791	0.206544	0.00102658	0.00781186	0.0226371	0.187865	0.969662	0.00850642	0.0290548	0.267211	0.915986	0.653442	0.0271879	0.0429405	0.0320887	0.0490082	0.205368	0.0599767	0.018203	0.0351225
23	Low	0.654362	1.17895	0.659847	0.486301	0.00326748	0.346505	0.0851064	0.0259878	5.87189	0.0619625	0.283352	0.00581036	0.0124587	0.0895259	0.0248071	0.117971	0.016036	0.0466216	0.00490991	0.00558559	0.0740991	0.263514	0.00159685	0.0145495	0.0148909	0.114634	1.51476	0.00657253	0.0193838	0.060077	0.644416	0.917843	0.0206675	0.0223363	0.034018	0.0210526	0.139923	0.051733	0.0251605	0.0427471
24	Low	1.32258	0.931298	0.964286	0.403433	0.00476788	0.357591	0.061606	0.0336261	4.8764	0.0490088	0.139868	0.00512115	0.0113436	0.095815	0.0754405	0.131057	0.00881838	0.16849	0.00584245	0.00647702	0.0658643	0.269147	0.00253829	0.0178993	0.0113038	0.129114	1.23038	0.0118228	0.0335443	0.0624051	0.524051	0.927848	0.0203797	0.0391139	0.0465823	0.0107595	0.112658	0.0791139	0.0239241	0.0356962
25	Low	0.716058	0.696552	0.628205	0.264993	0.00338496	0.165929	0.0620575	0.0228982	5.51487	0.0412264	0.113208	0.00413208	0.0130189	0.0674528	0.0114151	0.0598113	0.0108889	0.048	0.00377778	0.0032	0.0691111	0.257778	0.00159778	0.0248889	0.00821832	0.07867	1.07905	0.0104391	0.0460477	0.038394	0.38394	0.653701	0.0138018	0.0440402	0.0366374	0.00688833	0.0771644	0.0324969	0.0225847	0.0342535
26	Low	0.85	0.777165	1.05747	0.403298	0.00260563	0.334507	0.0825117	0.0172535	7.42647	0.0455866	0.272626	0.00562011	0.0165363	0.0943017	0.0430168	0.0997765	0.00895425	0.103486	0.00366013	0.00363834	0.0976035	0.324619	0.00214379	0.0158606	0.0115737	0.111896	1.41264	0.00846344	0.0246592	0.0878563	0.608426	0.990087	0.0251549	0.0285006	0.0366791	0.0179678	0.135068	0.0608426	0.0198265	0.0332094
27	Low	1.05369	0.748739	0.802817	0.348281	0.00385343	0.238771	0.0542553	0.0387707	7.19888	0.0384284	0.141012	0.0064155	0.0118407	0.0470398	0.0316469	0.136706	0.00574561	0.0245614	0.00662281	0.00541667	0.0403509	0.194956	0.00267544	0.0123246	0.00863524	0.0700993	1.48883	0.00703474	0.0258065	0.0420596	0.454094	1.36476	0.0203474	0.0271712	0.0508685	0.00733251	0.108065	0.102233	0.0240695	0.0568238
28	Low	1.168	0.915493	1.07143	0.407855	0.00297602	0.310296	0.0840621	0.0538787	6.18721	0.0439759	0.169679	0.0036245	0.0146586	0.0844378	0.0304217	0.138554	0.00986456	0.0835214	0.00794582	0.00593679	0.0683973	0.27088	0.00178104	0.0181716	0.0607895	0.0964474	1.61842	0.00927632	0.0594737	0.0580263	0.507895	1.30395	0.0209211	0.0318421	0.0588158	0.00785526	0.104342	0.0873684	0.0273684	0.0539474
29	Low	0.75	0.833333	2.49389	0.606188	0.00528395	0.664198	0.17284	0.0380247	3.2684	0.0989293	0.351178	0.00735546	0.0150964	0.183084	0.0687366	0.102677	0.0140083	0.293388	0.00578512	0.00260331	0.0971074	0.512397	0.00205579	0.00902893	0.0144876	0.191991	1.42521	0.00613663	0.0160188	0.0704358	0.573616	0.555948	0.0270907	0.0162544	0.0270907	0.0195524	0.11013	0.0400471	0.0535925	0.0694935
30	Low	1.30435	0.890511	1.44937	0.558459	0.00622517	0.643709	0.129669	0.0361589	3.6409	0.0756604	0.35283	0.0049717	0.00931132	0.0872642	0.0473585	0.137736	0.0104873	0.0747881	0.00605932	0.00779661	0.107203	0.277542	0.00175847	0.0136441	0.0158924	0.151589	1.29584	0.0108924	0.0267726	0.169927	0.753056	1.19438	0.0325183	0.0376528	0.0389976	0.0300733	0.201711	0.0909535	0.0308068	0.0599022
31	Int. I.	1.42177	0.812121	1.12121	0.253165	0.00521097	0.372363	0.0795359	0.0425105	5.92734	0.0502885	0.898077	0.0128846	0.00854808	0.0734615	0.0476923	0.065	0.0118519	0.0452675	0.00574074	0.00621399	0.119342	0.216049	0.00129218	0.00866255	0.0194511	0.201671	1.02267	0.00847255	0.0217184	0.25895	0.936754	0.700477	0.0198091	0.0330549	0.0256563	0.0202864	0.127685	0.072315	0.0121718	0.0239857
32	Int. I.	2.07692	2.54545	2.74059	1.36164	0.00974419	0.994186	0.223256	0.0604651	3.59566	0.0688785	0.380374	0.00428972	0.00860748	0.0695327	0.12243	0.121495	0.00830612	0.0481633	0.00612245	0.00620408	0.153061	0.297959	0.00133469	0.0115918	0.0179398	0.207176	1.28472	0.0078588	0.015625	0.19213	1.30787	1.06944	0.0233796	0.0394676	0.0490741	0.0528935	0.324074	0.0645833	0.0216435	0.0450231
33	Int. I.	1.02256	1.26119	2.08353	1.13962	0.00637113	0.496907	0.0906186	0.0565979	8.94349	0.04244	1.53285	0.00624609	0.0230448	0.0562044	0.0479666	0.0966632	0.00853119	0.0404427	0.00639839	0.00259557	0.0983903	0.390342	0.00181891	0.0112072	0.0124105	0.183771	1.75418	0.00460621	0.0196897	0.278043	1.04415	1.30072	0.0402148	0.025537	0.0417661	0.0829356	0.205251	0.076611	0.0272076	0.0668258
34	Int. I.	0.992754	0.378065	0.534579	0.183206	0.00267539	0.196195	0.0590963	0.0261593	7.59375	0.0301887	1.12264	0.00643396	0.0165094	0.0360377	0.0409434	0.0323585	0.00695755	0.022783	0.00433962	0.00443396	0.0658019	0.154717	0.00139623	0.00375	0.0116624	0.115335	1.03737	0.00345361	0.016366	0.213918	0.673969	0.627577	0.0231959	0.0168814	0.0176546	0.0320876	0.127577	0.0402062	0.012049	0.0261598
35	Int. I.	1.89865	1.98601	1.79458	1.06286	0.0099116	0.641989	0.130387	0.0699448	3.47603	0.056699	0.139806	0.00635922	0.0130097	0.0827184	0.133981	0.18835	0.0103326	0.0399168	0.01079	0.0049896	0.115593	0.297297	0.00220374	0.0118087	0.0135922	0.152913	1.8932	0.00919903	0.0290049	0.131068	0.93568	1.34709	0.0222087	0.0330097	0.0402913	0.0268204	0.247573	0.088835	0.0328883	0.0506068
36	Int. I.	1.29605	0.818841	0.912	0.392236	0.0100597	0.295102	0.0774194	0.0623656	6.841	0.0473267	0.644554	0.00571287	0.010396	0.060396	0.0921782	0.0735644	0.00777108	0.0198193	0.00536145	0.00572289	0.0789157	0.210843	0.00179116	0.0039759	0.0133489	0.139344	1.11007	0.0029274	0.0117096	0.159251	0.703747	0.645199	0.0196721	0.0193208	0.031733	0.0220141	0.106089	0.0455504	0.0151054	0.0269321
37	Int. I.	1.14184	1.34091	1.00709	0.477612	0.00745536	0.514881	0.0888393	0.0410714	5.61966	0.048954	0.215481	0.00732218	0.0200837	0.0411088	0.132845	0.141213	0.005	0.0655963	0.00821101	0.00291284	0.0472477	0.298165	0.00225	0.0112385	0.016285	0.104071	1.6285	0.00526718	0.0150127	0.0474555	0.575064	1.05216	0.0279898	0.0178117	0.030916	0.0142494	0.16285	0.102163	0.0207379	0.042112
38	Int. I.	1.40645	0.935484	0.996132	0.490244	0.00848515	0.446535	0.0519802	0.0545545	7.30769	0.0485981	1.35514	0.012243	0.0240187	0.0758879	0.120561	0.108411	0.0137185	0.159034	0.00602941	0.00460084	0.0934874	0.308824	0.00151471	0.0187605	0.0160848	0.130923	1.7207	0.0100499	0.0569825	0.221945	0.654613	1.02494	0.0412718	0.0386534	0.0457606	0.0406484	0.13591	0.0725686	0.0316708	0.0581047
39	Int. I.	1.80292	2.04317	2.36786	1.45706	0.00461538	0.598525	0.303477	0.0693361	1.63433	0.134	0.279	0.00691	0.018	0.156	0.129	0.151	0.0161277	0.0842553	0.0144043	0.00402128	0.27234	0.508511	0.00242553	0.00842553	0.0226485	0.530941	1.48515	0.0116089	0.0165842	0.136139	1.67079	0.717822	0.0201733	0.0477723	0.0366337	0.022401	0.219059	0.0352723	0.0345297	0.0433168
40	Int. I.	2.48438	2.18705	2.88889	1.67112	0.00771715	0.724944	0.309577	0.0741648	2.06422	0.10381	0.231429	0.0046381	0.0162857	0.16381	0.18381	0.161905	0.0191139	0.102321	0.015865	0.00360759	0.335443	0.478903	0.00142405	0.0085654	0.0207317	0.321951	1.71951	0.01	0.025122	0.12561	1.2439	0.882927	0.0295122	0.0373171	0.0412195	0.0320732	0.270732	0.0456098	0.0429268	0.0579268
41	Int. I.	0.972028	1.02703	0.78882	0.905622	0.00655381	0.405079	0.0673519	0.029867	6.50124	0.0391262	1.35922	0.00614563	0.0112621	0.0823301	0.0397087	0.0693204	0.0140947	0.045679	0.00549383	0.00734568	0.149588	0.304527	0.0016358	0.0205761	0.0302299	0.175862	1.54023	0.0121839	0.0316092	0.287356	1.11839	1.1954	0.0252874	0.0508046	0.056092	0.078046	0.301149	0.0810345	0.025977	0.0370115
42	Int. I.	1.6646	1.08929	1.41445	0.659605	0.00883886	0.585308	0.085782	0.0645735	3.98482	0.0516667	0.543137	0.00436275	0.00892157	0.0980392	0.130392	0.232353	0.0139279	0.0931864	0.00861723	0.00571142	0.106012	0.370741	0.0015511	0.0218437	0.0219037	0.172018	1.47936	0.0119266	0.0298165	0.182339	0.806193	1.09404	0.0224771	0.0519495	0.0488532	0.0287844	0.151376	0.0788991	0.0239679	0.0440367
43	Int. II.	1.22297	2.51348	2.92453	1.62584	0.0181406	0.986395	0.123583	0.124717	7.81457	0.0480382	0.487805	0.00521739	0.0103712	0.049947	0.222694	0.186638	0.00574642	0.0308793	0.0115542	0.00439673	0.0713701	0.353783	0.00172802	0.0156033	0.0213075	0.176755	1.8523	0.00767554	0.0238499	0.208232	1.02058	1.38015	0.0328087	0.0308717	0.0542373	0.0478208	0.202179	0.0779661	0.0255448	0.0504843
44	Int. II.	1.97794	0.867133	0.808656	0.622781	0.00787724	0.732737	0.138107	0.0754476	4.44211	0.0483707	0.161914	0.00519348	0.0118126	0.0473523	0.204684	0.228106	0.00742072	0.0422833	0.0121987	0.00591966	0.0727273	0.249471	0.00197463	0.0268499	0.00914005	0.0888206	1.33907	0.0178133	0.0617936	0.0681818	0.562654	1.20516	0.0127764	0.0689189	0.0659705	0.00904177	0.137592	0.12027	0.0138821	0.0296069
45	Int. II.	2.18382	1.62121	1.42505	0.541311	0.00939502	0.635824	0.130486	0.0730724	4.19492	0.0462745	0.331373	0.0184314	0.0152941	0.0589216	0.15098	0.162745	0.00809224	0.0301887	0.00809224	0.00310273	0.144444	0.412998	0.00144864	0.00953878	0.0158845	0.220217	1.54031	0.0106017	0.0434416	0.141998	0.98556	1.18171	0.0112996	0.0364621	0.0303249	0.00783394	0.0908544	0.0670277	0.0144404	0.0265945
46	Int. II.	0.980392	1.19512	2.90954	1.90647	0.0124847	0.973072	0.422277	0.0648715	1.52326	0.174265	0.37386	0.00512665	0.0109422	0.140831	0.158055	0.119554	0.0093617	0.0723404	0.00880851	0.00519149	0.0904255	0.340426	0.00173404	0.00657447	0.0100118	0.175294	1.15412	0.00376471	0.00844706	0.111765	0.844706	0.792941	0.028	0.0171765	0.0367059	0.0410588	0.271765	0.0742353	0.0302353	0.0467059
47	Int. II.	1.65101	1.08527	0.849722	0.3657	0.00928058	0.354573	0.0691675	0.0947585	6.28912	0.0639048	1.28571	0.0381905	0.0195238	0.114286	0.160952	0.092	0.0214567	0.0397638	0.00929134	0.00324803	0.253937	0.456693	0.00100787	0.0157087	0.0545771	0.536501	1.6686	0.0188876	0.0326767	0.696408	2.21321	1.08227	0.0156431	0.0909618	0.0535342	0.0307068	0.0995365	0.0689455	0.0155272	0.0230591
48	Int. II.	2.49038	2.64744	1.1816	0.763708	0.0123312	1.73248	0.118089	0.101019	5.87074	0.0612088	1.57143	0.00987912	0.00895604	0.125275	0.0923077	0.0930769	0.0204651	0.0585624	0.0087315	0.00553911	0.203805	0.562368	0.000940803	0.0437632	0.0761628	0.362791	1.68605	0.029186	0.0702326	0.612791	1.48837	1.69767	0.0146512	0.124419	0.0795349	0.0416279	0.133721	0.070814	0.022093	0.037907
49	Int. II.	1.48039	0.475	0.452489	0.234663	0.00904048	0.44078	0.0506747	0.0494753	13.6164	0.0347541	1.45355	0.0145355	0.00995628	0.0590164	0.0673224	0.0436066	0.00812367	0.0185075	0.0030064	0.00801706	0.0918977	0.217484	0.00140085	0.00767591	0.0147094	0.232503	1.11981	0.00629893	0.014828	0.251483	1.36418	0.841044	0.0113879	0.0320285	0.0400949	0.0118031	0.0774614	0.0539739	0.00718861	0.0174377
50	Int. II.	0.773333	0.427891	0.608961	0.140688	0.00665	0.2075	0.050125	0.03775	6.85139	0.0357658	0.275676	0.00716216	0.00666667	0.0583784	0.0845045	0.059009	0.010427	0.0364045	0.0028764	0.00649438	0.150562	0.258427	0.00131461	0.0143371	0.0154653	0.290957	1.12582	0.0184797	0.0520315	0.171691	1.44168	0.707733	0.0145478	0.0921363	0.036173	0.0112582	0.0800786	0.0411533	0.0134993	0.0267366
51	Int. II.	0.966667	0.790698	0.826087	0.433566	0.0057529	0.480051	0.0907336	0.0382239	4.89152	0.0473832	0.4	0.00497196	0.0160748	0.0906542	0.0718692	0.102804	0.0148736	0.107816	0.00374713	0.00443678	0.165287	0.429885	0.00125977	0.0208046	0.0196211	0.248985	1.98917	0.017862	0.0552097	0.140731	1.03112	1.55616	0.035318	0.0545332	0.0473613	0.0290934	0.236806	0.0879567	0.0341001	0.0566982
52	Int. II.	1.58537	1.13178	0.921986	0.724551	0.0075066	0.44591	0.135884	0.0594987	5	0.0607547	0.64434	0.00361321	0.015566	0.0616981	0.095283	0.0990566	0.00783848	0.12114	0.00603325	0.00444181	0.100713	0.244656	0.00173634	0.0169121	0.0121809	0.139628	1.42287	0.0136968	0.0408245	0.174202	0.929521	1.40957	0.0191489	0.0474734	0.0418883	0.0365691	0.242021	0.0875	0.0163564	0.0365691
53	Int. II.	1.1931	1.5	2.02723	0.902711	0.0100425	0.423567	0.0816348	0.0704883	9.05556	0.0352941	0.866667	0.00411765	0.00879412	0.0344118	0.153922	0.0990196	0.00674518	0.0351178	0.0075803	0.0061242	0.0713062	0.310493	0.0017666	0.00764454	0.00897912	0.157773	1.39211	0.00386311	0.0115893	0.140371	0.838747	0.887471	0.0243619	0.0208817	0.0306265	0.0446636	0.172854	0.0534803	0.0230858	0.0459397
54	Int. II.	1.5	2.90909	2.27957	1.69197	0.0172932	1.45263	0.311278	0.0577444	3.90566	0.108384	1.51329	0.0135992	0.0263804	0.265849	0.0762781	0.0523517	0.033691	0.0948498	0.00251073	0.00255365	0.465665	0.690987	0.00126824	0.0191845	0.0805693	0.691832	1.78218	0.0243812	0.0314356	0.644802	2.47525	1.65842	0.0264851	0.0818069	0.0679455	0.121782	0.405941	0.0954208	0.0285891	0.0407178
55	Int. II. R.	0.794326	0.515278	0.67706	0.0518248	0.00186335	0.0636025	0.0206211	0.0168944	10.4306	0.0219307	0.131165	0.00884575	0.0159496	0.0196222	0.00896118	0.032319	0.0030989	0.00613187	0.00305495	0.00356044	0.0191209	0.0582418	0.00151209	0.0038022	0.0709593	0.0248357	0.321945	0.00293035	0.0124179	0.0156373	0.137976	0.214192	0.00396846	0.00996058	0.0164258	0.00110118	0.0155059	0.0124573	0.00568988	0.0144547
56	Int. II. R.	0.835714	1.72897	1.2271	0.680636	0.00114371	0.31018	0.0819162	0.0283832	6.33833	0.0440566	0.475472	0.00548113	0.0141509	0.0527358	0.0140566	0.05	0.0139076	0.0369748	0.00380252	0.00363445	0.146008	0.304622	0.00181303	0.00794118	0.0190643	0.17193	1.00234	0.00633918	0.0132164	0.118129	0.780117	0.533333	0.0270175	0.0291228	0.0233918	0.0360234	0.211696	0.0426901	0.0325146	0.048538
57	Int. II. R.	7.7248	3.57364	5.20921	0.241667	0.00300211	0.229387	0.0390063	0.14482	12.449	0.0226852	0.682407	0.0149074	0.0131481	0.0198148	0.0782407	0.108333	0.00453061	0.00706122	0.0218367	0.00563265	0.0263265	0.0606122	0.000834694	0.00310204	0.00564815	0.0299769	0.291667	0.00234954	0.0123843	0.0680556	0.163194	0.164352	0.00445602	0.0108681	0.0108796	0.00554398	0.0225694	0.00802083	0.00603009	0.0118056
58	Int. II. R.	0.301274	0.756024	0.865672	0.468254	0.000825983	0.209774	0.103099	0.0111442	5.06876	0.0471296	0.475	0.00657407	0.00981481	0.0712963	0.00693519	0.0316667	0.0093865	0.0447853	0.00181186	0.00631902	0.156851	0.507157	0.0017955	0.0101227	0.0204225	0.206573	1.42019	0.00734742	0.0211268	0.124413	0.846244	0.588028	0.0231221	0.0359155	0.0237089	0.0488263	0.173709	0.0278169	0.0340376	0.0438967
59	Int. II. R.	0.521212	0.667347	1.17112	0.243697	0.000569249	0.131455	0.0450704	0.016784	7.50725	0.0338235	0.107843	0.00793137	0.0121569	0.0601961	0.0111765	0.0507843	0.0101319	0.0514286	0.00373626	0.00632967	0.0905495	0.347253	0.00259341	0.013011	0.0146283	0.115588	1.02998	0.00959233	0.0226619	0.042446	0.538369	0.565947	0.014988	0.036211	0.029976	0.0118106	0.104317	0.0332134	0.0368106	0.0535971
60	Int. II. R.	0.227461	0.265248	0.567797	0.0582687	0.00130484	0.0769404	0.0173228	0.0104162	11.453	0.0225	1.01923	0.0100962	0.0226923	0.0288462	0.00295192	0.0128846	0.00540206	0.0149691	0.00166392	0.00395876	0.0445361	0.132371	0.00200619	0.00661856	0.00734503	0.0584795	0.680702	0.00373099	0.0185965	0.0652632	0.332164	0.390643	0.0207018	0.025848	0.0304094	0.0235088	0.104444	0.0270175	0.0191813	0.0359064
61	High	3.20513	1.5339	1.70522	0.612056	0.0109113	0.521583	0.0940048	0.0815348	6.54386	0.053271	1.04673	0.0266355	0.00751402	0.081028	0.158879	0.100935	0.0156635	0.0438389	0.00954976	0.00805687	0.308057	0.421801	0.000919431	0.00836493	0.0416901	0.783099	2.14085	0.0184507	0.0412676	0.760563	3.16901	1.56338	0.0111549	0.064507	0.0478873	0.0450704	0.130563	0.0597183	0.0128028	0.023662
62	High	0.664634	0.329508	0.229695	0.15568	0.00313539	0.17696	0.0252969	0.0113064	4.5182	0.0449038	0.124038	0.00707692	0.0197115	0.113462	0.0633654	0.0830769	0.0121616	0.102402	0.00272926	0.00443231	0.240175	0.417031	0.00160262	0.0292576	0.0129321	0.460948	1.72855	0.0274008	0.0606914	0.192061	1.95903	1.04225	0.00836108	0.165173	0.081178	0.0199744	0.127913	0.0387964	0.0177977	0.0195903
63	High	1.69466	0.665625	0.920635	0.502494	0.00879663	0.844765	0.117329	0.0447653	7.38667	0.0371287	0.247525	0.00740594	0.0151485	0.0464356	0.155446	0.122772	0.00725055	0.0202217	0.00716186	0.00425721	0.0829268	0.150998	0.00182483	0.0107095	0.0106547	0.164313	0.844673	0.0117073	0.0179718	0.137356	0.998716	1.18742	0.0129653	0.0365854	0.0373556	0.00920411	0.0890886	0.0804878	0.0075353	0.0151476
65	High	1.88489	1.36719	1.08402	2.07602	0.0106643	0.99051	0.301305	0.0457888	2.9781	0.130476	0.961905	0.0100952	0.0231429	0.214286	0.145714	0.0393333	0.0253863	0.0960265	0.00339956	0.00593819	0.485651	0.426049	0.0010596	0.0196247	0.0622423	0.974227	1.8299	0.0201031	0.0257732	1.03995	3.00258	1.31443	0.0150773	0.0983247	0.0319588	0.141753	0.323454	0.0505155	0.0155928	0.0226804
66	High	2.60504	0.472816	0.965	0.315182	0.00617918	0.346509	0.0624506	0.13307	4.05405	0.0523232	0.182828	0.0193939	0.0152525	0.0652525	0.20101	0.158586	0.00755814	0.03	0.0077907	0.00430233	0.0948837	0.239535	0.00201163	0.00997674	0.0191601	0.181102	1.22178	0.00975066	0.0242782	0.191601	0.879265	0.897638	0.00414698	0.0426509	0.0301837	0.00625984	0.0423885	0.0576115	0.007979	0.0104331
67	High	1.59028	0.882353	1.36658	0.518182	0.0120982	0.450307	0.0429448	0.0506748	5.4185	0.0432381	0.512381	0.0212381	0.00864762	0.0850476	0.166667	0.122857	0.0106027	0.0392857	0.00647321	0.00861607	0.229911	0.53125	0.00172545	0.0142411	0.0322663	0.576184	1.94622	0.0152369	0.0450704	0.443022	2.21511	1.75416	0.0145967	0.0841229	0.0709347	0.028169	0.166453	0.0732394	0.0144686	0.0256082
70	High	1.82237	0.743443	0.588	0.611111	0.0148248	0.442049	0.0654987	0.104582	8.81517	0.0398113	1.00943	0.0106604	0.00860377	0.0515094	0.113208	0.0539623	0.00763326	0.0198081	0.00496802	0.00987207	0.154584	0.164392	0.0016951	0.00742004	0.0189122	0.448702	1.16811	0.0127318	0.0165637	0.484549	2.55871	1.34734	0.0112732	0.0651422	0.0580964	0.0506799	0.211372	0.0698393	0.0113844	0.0221261
71	High	2.82707	0.947761	1.77079	0.600884	0.0125926	0.685185	0.118642	0.109506	3.67251	0.0763393	0.622321	0.0259821	0.0180357	0.183036	0.230357	0.0991071	0.0219816	0.1553	0.00437788	0.00608295	0.343318	0.440092	0.00135023	0.0209447	0.0494723	0.608179	1.47757	0.0317942	0.0759894	0.564644	2.12401	1.59631	0.00949868	0.0924802	0.0492084	0.0344327	0.134565	0.0631926	0.0138522	0.0154354
72	High	3.68376	0.793162	1.30886	0.746744	0.0220318	0.991432	0.0593635	0.134639	5.40481	0.0507778	0.223333	0.0167778	0.0132222	0.0725556	0.323333	0.211111	0.00686916	0.0439252	0.00838785	0.00700935	0.185047	0.343458	0.00455607	0.0108411	0.043414	0.655914	2.06989	0.0170699	0.0333333	0.131586	2.78226	1.98925	0.00864247	0.0670699	0.0766129	0.00657258	0.108468	0.0909946	0.0180108	0.0271505
73	High R.	0.443452	0.527132	0.492505	0.108787	0.000556678	0.0783389	0.0232323	0.0113356	8.6119	0.033619	0.971429	0.00735238	0.00844762	0.0721905	0.00895238	0.0301905	0.00868132	0.218462	0.00129451	0.00872527	0.0861538	0.294505	0.000868132	0.0136923	0.0116408	0.11137	1.04134	0.0100517	0.0414729	0.144703	0.478036	0.457364	0.00996124	0.0346253	0.0258398	0.0182171	0.055168	0.0200258	0.0183463	0.0276486
74	High R.	0.808511	0.838462	1.12846	0.702156	0.00115909	0.295455	0.0969318	0.0243182	4.71631	0.0586889	0.24974	0.00557752	0.00844953	0.0728408	0.0112383	0.0447451	0.0107399	0.0461883	0.00347534	0.00710762	0.104709	0.248879	0.0022287	0.00943946	0.0106386	0.146871	1.03831	0.00936143	0.0171137	0.0693487	0.702427	0.621967	0.040613	0.0328225	0.0234994	0.0229885	0.215837	0.0453384	0.0394636	0.0600255
75	High R.	0.515278	1.01408	0.98103	0.476489	0.000974638	0.142512	0.0839372	0.0128019	5.68445	0.0489217	0.246311	0.00786606	0.0167991	0.0730988	0.0215664	0.0482406	0.00997525	0.109406	0.00368812	0.00368812	0.0544554	0.294554	0.00277228	0.0162376	0.0148936	0.102837	0.926241	0.00970213	0.0289362	0.0331915	0.388652	0.375887	0.0106525	0.0404255	0.0348936	0.00910638	0.0706383	0.0217021	0.0238298	0.0275177
76	High R.	0.517483	0.328947	0.151794	0.0930723	0.000825027	0.0555673	0.0129374	0.0179215	10.8017	0.0234653	0.39505	0.00522772	0.0150495	0.0305941	0.00818812	0.030198	0.004163	0.0207048	0.00242291	0.00363436	0.0270925	0.182819	0.00255507	0.00502203	0.0054534	0.0589421	1.05542	0.00285894	0.0117506	0.065869	0.38665	0.630982	0.00746851	0.0148615	0.0225441	0.00731738	0.052267	0.0380353	0.0134761	0.0282116
77	High R.	0.659333	0.5208	0.350917	0.169784	0.00216625	0.138539	0.0309824	0.0263224	10	0.0221443	0.0679359	0.00543086	0.0116232	0.0270541	0.010521	0.0453908	0.00496454	0.0328605	0.00252955	0.00312057	0.0245863	0.147518	0.0020591	0.015792	0.0647945	0.0479452	0.769863	0.00931507	0.0491781	0.0126027	0.276712	0.557534	0.00839726	0.0343836	0.0387671	0.00263014	0.0589041	0.039863	0.0141096	0.0219178
78	High R.	0.4	0.42735	0.33414	0.147336	0.000889989	0.0954895	0.0182618	0.0115512	7.9078	0.0289231	0.114872	0.00395897	0.00949744	0.0507692	0.00767179	0.0574359	0.0105057	0.0629885	0.00308046	0.00648276	0.0554023	0.245977	0.00257471	0.0137701	0.00813472	0.0667098	1.00777	0.0071114	0.0287565	0.042228	0.369171	0.735751	0.0130829	0.0321244	0.0452073	0.0057772	0.0713731	0.0483161	0.0247409	0.0358808

## Sheet: GC-MS
Sample	Dose	C10:0_(Capric)	C12:0_(Lauric)	C13:0_(Tridecanoic)	C14:0_(Myristic)	C15:0_(Pentadecanoic)	C15:1_(10-Pentadecenoic)	C16:0_(Palmitic)	C16:1_(Palmitoleic)	C17:0_(Heptadecanoic)	C17:1_(10-Heptadecenoic)	C18:0_(Stearic)	C18:1_(Oleic)	C18:1_(Elaidic)	C18:2_(Linoleic)	C18:2_(Linolelaidic)	C18:2_(g-Linoleic)	C18:3_(a-Linoleic) n3	C20:0_(Arachidic)	C20:1_(11-Eicosenoic)	C20:2_(11,14-Eicosadienoic)	C20:3_(8,11,14-Eicosatrienoic)	C20:4_(Arachidonic)	C20:3_(11,14,17-Eicosatrienoic)	C22:0_(Bechenic)	C20:5_(5,8,11,14,17-Eicosapentaenoic)	C20:4 eicosatetraenoic	C24:1_(Nervonic)	C22:6_(Docosahexaenoic)
1	C.	0	0.012	0.012	0.164	0.288	0.03	12.85	1.964	0.828	0.79	17.524	13.465	4.926	0.252	20.809	0.382	0.5	0.169	1.58	0.465	0.539	0.932	35.302	0.153	0.546	0.562	1.307	8.353
2	C.	0	0.011	0.004	0.116	0.137	0.059	7.263	0.802	0.364	0.413	10.745	6.319	1.04	0.179	5.761	0.16	0.152	0.077	0.377	0.164	0.101	0.143	6.394	0.028	0.086	0.092	0.203	1.849
3	C.	0	0.019	0.031	0.221	0.408	0	20.981	3.132	0.917	1.13	24.204	20.74	5.197	0.791	21.887	0.954	0.569	0.215	1.869	0.751	0.579	0.34	21.574	0.089	0.268	0.681	1.184	5.03
4	C.	0.023	0.006	0.007	0.153	0.193	0.045	9.513	1.244	0.438	0.313	12.924	7.783	1.628	0.097	10.488	0.254	0.325	0.267	0.319	0.16	0.378	0.888	14.023	0.051	0.161	0.149	0.831	3.247
5	C.	0	0.006	0.015	0.119	0.132	0	8.732	1.134	0.389	0.383	12.617	7.848	1.991	0.096	11.547	0.238	0.296	0.109	0.667	0.174	0.33	0.542	19.353	0.061	0.156	0.242	0.666	4.772
6	C.	0	0.009	0.01	0.108	0.132	0.018	7.998	1.174	0.38	0.317	10.883	8.789	1.883	0.054	15.183	0.24	0.356	0.055	0.467	0.21	0.463	0.826	26.367	0.055	0.151	0.327	0.813	6.213
7	C.	0	0.008	0.015	0.112	0.123	0	7.755	0.818	0.322	0.317	10.275	5.788	1.311	0.187	4.921	0.257	0.11	0.232	0.402	0.116	0.174	0.23	5.474	0.021	0.084	0.041	0.307	1.413
8	C.	0.029	0.009	0.013	0.161	0.17	0.115	9.671	1.348	0.348	0.329	9.966	8.518	2.593	0.371	4.652	0.336	0.135	0.138	0.544	0.067	0.191	0.077	3.616	0	0.072	0.094	0.188	1.064
9	C.	0.011	0.007	0.008	0.096	0.112	0.046	6.714	0.911	0.295	0.268	9.849	5.975	1.412	0.1	9.189	0.201	0.231	0.083	0.292	0.13	0.321	0.369	14.343	0.023	0.127	0.18	0.454	3.334
10	C.	0	0.018	0.016	0.23	0.294	0	17.282	2.231	0.704	0.567	22.438	14.845	3.618	0.324	14.031	0.769	0.359	0.47	0.675	0.267	0.398	0.178	11.513	0.044	0.208	0.269	0.401	2.452
11	C.	0	0.008	0.014	0.191	0.206	0.053	9.139	1.52	0.35	0.218	8.946	9.027	2.069	0.163	8.945	0.414	0.347	0.132	0.368	0.151	0.347	0.252	6.356	0.023	0.155	0.091	0.414	2.126
12	C.	0	0.008	0.021	0.161	0.189	0	8.878	2.316	0.436	0.353	11.416	15.07	4.793	0.089	20.129	0.431	0.502	0.168	0.844	0.437	1.377	1.618	38.898	0.067	0.246	0.185	1.644	8.551
13	C.R.	0	0.009	0.011	0.17	0.252	0	12.998	1.383	0.737	0.661	19.017	10.684	4.402	0	25.787	0.445	0.451	0.129	1.067	0.597	1.182	1.1	57.566	0.137	0.171	0.523	2.054	11.911
14	C.R.	0.026	0.009	0.007	0.121	0.168	0.029	7.732	0.833	0.373	0.246	9.324	5.021	2.022	0.268	9.626	0.271	0.244	0.075	0.358	0.151	0.233	0.343	14.547	0	0.092	0.165	0.747	3.702
15	C.R.	0.007	0.008	0.009	0.122	0.162	0.034	7.712	1.156	0.382	0.462	8.342	9.033	2.281	0.199	13.863	0.295	0.411	0.104	0.436	0.204	0.237	0.36	16.804	0	0.128	0.229	0.384	3.897
16	C.R.	0.011	0.01	0.008	0.143	0.177	0.063	8.589	1.032	0.468	0.33	11.436	8.298	2.019	0.114	8.304	0.179	0.231	0.093	0.651	0.105	0.099	0.185	5.418	0	0.095	0.139	0.343	1.735
17	C.R.	0	0.01	0.006	0.154	0.242	0.035	11.713	1.561	0.669	0.46	15.724	15.781	2.941	0.063	30.168	0.6	0.899	0.079	0.775	0.331	0.617	1.036	43.847	0.087	0.291	0.608	1.602	10.794
18	C.R.	0	0.012	0.011	0.209	0.245	0.073	10.857	2.387	0.495	0.225	10.567	16.744	2.819	0.093	16.378	0.297	0.654	0.127	0.423	0.192	0.222	0.28	11.175	0.023	0.149	0.245	0.854	3.577
19	Low	0.011	0.009	0.009	0.108	0.118	0	8.083	0.932	0.387	0.176	14.049	7.217	1.51	0.071	8.618	0.267	0.119	0.08	0.315	0.239	0.729	0.949	22.804	0.044	0.119	0.193	0.924	4.931
20	Low	0	0.016	0.039	0.187	0.232	0	22.426	3.054	0.866	0.568	43.703	39.696	5.809	0.531	23.708	1.103	0.251	0.164	1.916	2.93	2.65	2.388	98.734	0.562	0.308	1.698	1.584	17.828
21	Low	0	0.007	0.019	0.102	0.126	0	11.931	1.441	0.388	0.319	18.14	18.232	2.999	0.153	22.791	0.548	0.217	0.102	1.086	0.814	2.441	0.841	48.141	0	0.114	0.472	0.901	9.52
22	Low	0	0.006	0.011	0.098	0.124	0	13.044	1.387	0.346	0.188	17.112	17.394	2.521	0.125	17.86	0.549	0.242	0.105	0.924	0.953	2.563	1.491	50.345	0.081	0.157	0.406	1.087	7.965
23	Low	0	0.009	0.007	0.078	0.103	0	7.868	0.823	0.246	0.23	9.443	5.555	1.816	0.06	4.665	0.135	0.054	0.057	0.298	0.206	0.349	0.539	15.285	0.02	0.042	0.076	0.342	2.009
24	Low	0.011	0.011	0.007	0.102	0.131	0.031	9.63	1.353	0.366	0.154	13.971	13.765	1.781	0.054	14.766	0.23	0.189	0.066	0.383	0.563	1.651	1.147	35.727	0.085	0.092	0.398	0.787	7.879
25	Low	0	0.015	0.01	0.113	0.166	0	10.822	0.837	0.522	0.412	16.052	7.724	2.374	0.26	6.545	0.551	0.087	0.114	0.671	0.187	0.377	0.147	11.09	0	0.074	0.146	0.608	2.556
27	Low	0	0.01	0.008	0.099	0.113	0.112	9.824	1.139	0.275	0.176	13.807	10.912	1.508	0.159	7.403	0.285	0.159	0.045	0.327	0.182	0.397	0.198	9.099	0.014	0.082	0.13	0.26	1.62
28	Low	0.009	0.01	0.003	0.097	0.094	0.102	8.038	1.015	0.278	0.146	11.711	11.045	1.708	0.102	7.285	0.175	0.157	0.086	0.303	0.15	0.352	0.285	8.355	0.018	0.069	0.085	0.159	1.642
29	Low	0.012	0.012	0.007	0.165	0.29	0.139	12.445	1.978	0.602	0.219	12.617	18.126	2.561	0.145	15.063	0.434	0.368	0.098	0.395	0.316	0.906	0.852	15.295	0.054	0.097	0.221	0.624	3.619
30	Low	0	0.007	0.02	0.085	0.108	0.063	9.052	0.81	0.314	0.15	11.786	13.078	1.851	0.134	9.424	0.341	0.126	0.078	0.384	0.28	0.861	0.351	15.035	0	0.045	0.12	0.293	2.283
31	Int. I.	0	0.01	0.007	0.079	0.075	0	7.88	1.146	0.197	0.086	10.506	10.323	1.538	0.055	8.605	0.235	0.095	0.056	0.409	1.311	1.547	0.863	29.267	0.056	0.075	0.412	0.546	5.459
32	Int. I.	0	0.009	0	0.085	0.095	0.029	8.074	0.981	0.274	0.127	10.537	16.279	1.515	0.079	9.242	0.296	0.11	0.063	0.378	0.415	1.026	0.433	19.097	0.039	0.074	0.227	0.316	2.596
33	Int. I.	0	0.021	0.045	0.097	0.171	0	15.966	1.304	0.618	0.218	22.11	18.539	2.544	0.23	21.318	1.122	0.218	0.07	1.561	1.002	2.679	1.31	63.061	0.123	0.173	0.723	1.048	10.197
34	Int. I.	0	0.01	0.008	0.091	0.093	0	8.765	1.037	0.23	0.114	10.385	12.312	1.627	0.046	10.927	0.231	0.141	0.051	0.563	0.567	1.595	1.423	33.311	0.06	0.078	0.298	0.841	6.301
35	Int. I.	0	0.009	0.005	0.075	0.095	0.027	8.756	0.892	0.247	0.085	10.001	10.996	1.203	0.054	7.64	0.185	0.08	0.065	0.227	0.748	0.806	0.565	18.932	0.031	0.075	0.187	0.293	3.068
36	Int. I.	0	0.01	0.005	0.068	0.092	0.018	8.581	0.78	0.218	0.076	8.697	10.24	1.338	0.047	7.743	0.308	0.088	0.073	0.215	0.527	0.814	0.522	19.285	0.026	0.063	0.198	0.459	2.772
37	Int. I.	0	0.01	0.011	0.092	0.095	0	10.143	0.814	0.277	0.082	12.525	8.925	1.025	0.07	6.396	0.384	0.074	0.086	0.15	0.607	0.655	0.515	21.331	0.03	0.057	0.211	0.477	3.503
38	Int. I.	0	0.013	0.023	0.179	0.157	0	15.875	1.498	0.487	0.205	20.545	13.562	2.44	0.196	17.979	0.985	0.221	0.076	1.642	0.63	2.096	0.854	61.375	0.278	0.22	0.581	1.538	10.741
39	Int. I.	0	0.012	0.011	0.161	0.142	0.043	8.913	1.544	0.284	0.14	10.086	14.686	1.931	0.089	4.969	0.247	0.098	0.097	0.328	0.216	0.339	0.889	10.726	0.016	0.074	0.146	0.445	2.403
40	Int. I.	0.016	0.009	0.01	0.107	0.113	0	7.501	0.761	0.256	0.14	11.835	8.912	1.278	0.099	4.427	0.241	0.048	0.042	0.271	0.364	0.524	0.284	14.493	0.023	0.057	0.141	0.151	2.89
41	Int. I.	0.008	0.01	0.005	0.078	0.08	0	8.425	1.04	0.229	0.111	12.309	13.404	1.69	0.046	10.859	0.287	0.111	0.083	0.747	1.023	2.194	0.994	36.787	0.082	0.099	0.262	0.548	5.405
42	Int. I.	0	0.009	0.016	0.123	0.12	0.048	8.963	1.091	0.261	0.101	9.222	14.445	1.421	0.039	8.19	0.209	0.093	0.075	0.386	0.365	0.979	0.809	19.782	0.044	0.075	0.115	0.318	3.608
43	Int. II.	0	0.01	0.005	0.071	0.072	0	7.965	0.859	0.233	0.048	10.57	12.695	1.018	0.026	8.74	0.277	0.091	0.076	0.268	2.211	1.054	0.731	24.556	0.046	0.085	0.282	0.422	3.484
44	Int. II.	0.011	0.012	0.005	0.067	0.058	0.066	7.023	0.527	0.189	0.082	10.315	8.5	0.873	0.056	3.921	0.178	0.043	0.063	0.227	0.461	0.495	0.336	12.895	0.019	0.046	0.151	0.135	2.093
45	Int. II.	0.009	0.007	0.002	0.113	0.107	0.082	9.413	0.839	0.267	0.087	10.854	12.44	0.958	0.038	5.788	0.199	0.071	0.063	0.345	0.506	0.552	0.579	16.233	0.027	0.058	0.062	0.309	2.238
46	Int. II.	0	0.009	0.02	0.099	0.092	0.029	8.225	0.84	0.295	0.089	11.435	13.684	1.787	0.047	6.445	0.183	0.113	0.093	0.349	0.775	0.651	0.479	18.145	0.036	0.085	0.231	0.348	3.477
47	Int. II.	0	0.012	0.015	0.092	0.076	0	9.638	0.728	0.285	0.044	13.989	14.524	1.429	0.05	11.881	0.382	0.113	0.081	0.718	1.469	1.583	0.907	38.99	0.076	0.101	0.253	0.43	4.885
48	Int. II.	0	0.012	0.003	0.076	0.076	0.038	8.004	0.844	0.265	0.104	9.868	14.943	1.715	0.037	10.684	0.405	0.099	0.03	0.581	0.733	0.874	0.82	30.686	0.07	0.081	0.251	0.444	3.69
49	Int. II.	0	0.007	0	0.08	0.068	0	9.306	1.076	0.214	0.092	11.369	16.853	1.303	0.066	11.202	0.322	0.122	0.069	0.489	0.66	1.351	0.989	31.456	0.056	0.078	0.239	0.522	4.341
50	Int. II.	0	0.007	0.004	0.082	0.1	0.031	7.347	0.919	0.4	0.073	11.598	12.14	1.367	0.041	7.52	0.149	0.088	0.061	0.377	0.847	0.599	0.411	12.33	0.021	0.055	0.125	0.179	1.534
51	Int. II.	0.008	0.008	0.007	0.145	0.126	0	10.335	1.25	0.303	0.112	12.191	17.572	2.002	0.085	9.145	0.337	0.148	0.104	0.389	0.692	0.961	0.545	18.483	0.031	0.091	0.141	0.334	2.907
53	Int. II.	0	0.01	0.007	0.147	0.154	0	14.963	1.972	0.487	0.096	19.536	28.613	2.78	0.08	18.923	0.4	0.292	0.103	0.567	1.499	2.669	1.232	46.602	0.09	0.157	0.459	0.966	7.997
54	Int. II.	0	0.01	0.003	0.126	0.063	0	11.521	1.492	0.263	0.089	13.454	25.034	3.463	0.125	10.594	0.706	0.164	0.066	0.824	2.262	1.588	1.882	37.783	0.064	0.214	0.427	0.596	5.647
55	Int. II. R.	0.017	0.007	0.008	0.123	0.183	0.108	9.064	1.092	0.457	0.596	10.727	9.277	2.341	0.217	7.837	0.171	0.194	0.124	0.353	0.164	0.172	0.294	10.727	0.033	0.09	0.221	0.405	2.67
56	Int. II. R.	0	0.008	0.006	0.126	0.177	0.036	8.768	1.346	0.489	0.5	11.271	10.572	2.988	0.281	9.422	0.343	0.16	0.114	0.542	0.176	0.353	0.478	20.654	0.027	0.075	0.227	0.53	3.649
57	Int. II. R.	0	0.008	0.016	0.081	0.104	0	5.323	0.764	0.255	0.296	6.318	6.167	1.903	0.109	9.388	0.309	0.184	0.043	0.67	0.17	0.351	0.777	19.61	0.028	0.089	0.326	0.667	4.386
58	Int. II. R.	0.012	0.006	0.005	0.092	0.14	0	7.443	0.723	0.345	0.174	10.471	5.979	1.741	0.096	7.013	0.156	0.089	0.088	0.542	0.138	0.23	0.519	15.145	0.026	0.07	0.179	0.416	4.384
59	Int. II. R.	0.012	0.006	0.008	0.146	0.182	0	9.351	1.235	0.413	0.484	11.968	15.08	2.54	0.187	10.414	0.224	0.268	0.207	0.598	0.179	0.215	0.269	9.552	0.045	0.093	0.154	0.299	2.674
60	Int. II. R.	0	0.011	0.005	0.17	0.147	0	8.912	1.834	0.355	0.263	11.431	13.415	3.335	0.092	15.375	0.434	0.378	0.119	0.574	0.336	0.915	1.282	31.963	0.067	0.143	0.299	0.904	7.028
61	High	0	0.009	0.004	0.159	0.097	0	15.579	1.971	0.347	0.07	16.832	38.185	2.681	0.04	18.234	0.588	0.245	0.097	0.572	2.248	2.168	1.263	44.373	0.094	0.216	0.35	0.76	7.155
62	High	0	0.011	0.005	0.081	0.047	0	8.004	0.905	0.14	0.049	9.738	16.258	1.894	0.05	10.18	0.509	0.063	0.096	0.555	1.573	1.748	0.543	21.03	0.047	0.126	0.204	0.19	1.826
63	High	0	0.006	0.011	0.08	0.055	0.046	7.773	0.884	0.138	0.054	9.865	15.029	1.475	0.047	6.784	0.335	0.06	0.167	0.31	0.862	0.812	0.29	9.401	0	0.065	0.082	0.228	0.933
65	High	0	0.007	0.005	0.09	0.052	0	9.133	1.535	0.17	0.046	12.326	26.747	1.805	0.108	12.545	0.946	0.085	0.079	0.961	3.978	2.649	0.666	29.439	0.038	0.212	0.213	0.268	2.236
66	High	0.008	0.007	0.009	0.082	0.047	0.053	7.699	0.641	0.137	0.053	9.16	14.333	1.413	0.037	5.327	0.217	0.032	0.201	0.3	0.715	0.896	0.278	8.88	0.027	0.069	0.125	0.465	1.154
67	High	0.013	0.01	0.019	0.148	0.08	0.063	11.762	1.581	0.221	0.053	12.674	29.483	2.609	0.044	13.673	0.442	0.151	0.087	0.306	1.201	1.475	0.458	21.477	0.043	0.121	0.194	0.304	2.518
70	High	0.016	0.006	0.026	0.108	0.078	0	12.32	1.939	0.254	0.074	16.385	39.555	2.859	0.101	17.676	0.701	0.127	0.103	1.194	4.541	4.058	0.995	34.394	0.055	0.197	0.411	0.497	3.109
71	High	0	0.013	0.004	0.193	0.064	0.018	11.567	2.775	0.136	0.03	11.113	36.544	2.436	0.043	13.005	0.673	0.226	0.067	0.386	2.476	2.243	0.458	21.649	0.039	0.231	0.181	0.443	2.577
72	High	0	0.011	0.004	0.139	0.081	0	11.118	1.679	0.208	0.068	13.366	27.177	2.479	0.101	14.355	0.746	0.151	0.03	0.676	2.425	2.721	0.595	33.347	0.06	0.197	0.392	0.464	3.809
73	High R.	0.007	0.009	0.007	0.163	0.137	0	8.563	1.765	0.347	0.269	11.294	14.619	2.757	0.066	16.04	0.371	0.417	0.055	0.623	0.408	0.616	0.669	33.112	0.061	0.173	0.539	0.788	7.209
74	High R.	0	0.006	0.01	0.145	0.151	0	9.343	1.822	0.315	0.42	11.258	14.662	2.689	0.113	11.088	0.345	0.208	0.186	0.566	0.254	0.444	0.566	16.326	0.022	0.09	0.269	0.453	3.756
75	High R.	0.011	0.011	0.008	0.182	0.152	0.021	9.981	1.628	0.317	0.232	11.372	16.826	2.525	0.087	9.387	0.224	0.271	0.082	0.566	0.268	0.28	0.426	12.245	0.03	0.086	0.252	0.657	3.764
76	High R.	0	0.01	0.006	0.137	0.131	0.02	9.245	0.994	0.339	0.18	12.455	10.787	1.6	0.09	9.679	0.311	0.216	0.063	0.438	0.213	0.283	0.408	16.561	0.017	0.093	0.307	0.501	4.917
77	High R.	0	0.006	0.012	0.12	0.139	0.042	8.774	1.013	0.327	0.26	11.006	9.767	1.684	0.117	4.253	0.242	0.093	0.16	0.431	0.079	0.156	0.293	4.517	0.051	0.059	0.076	0.232	1.629

## Sheet: LC-MS (Neg)
Sample	Response	var16	var17	var18	var19	var21	var22	var23	var32	var33	var34	var35	var36	var37	var38	var39	var40	var41	var42	var43	var44	var46	var47	var48	var49	var50	var51	var52	var53
1	C.	1587.41	1706.03	506.015	1111.01	1615.87	669.836	544.416	6879.47	2194.89	1342.54	1509.26	1713.35	8152.07	1500.11	7822.96	1861.68	1474.57	2352.15	1705.88	605.098	1208.65	325.534	2938.33	10870.1	14607.3	2792.03	8647.02	15139.6
2	C.	610.485	1058.42	2071.73	790.154	1535.55	279.859	612.546	5423.28	1842.69	2303.18	203.449	3409.93	8596.01	704.796	10353.7	1559.12	1799.07	659.875	999.909	1454.01	1220.21	442.11	2932.61	7777.84	7815.1	1962.44	6523.41	15405.2
3	C.	1419.78	411.909	1128.3	1189.02	808.884	412.1	420.527	5439.7	1826.41	1679.83	2700.71	1930.89	7329.35	780.895	7623.09	1667	1720.37	2011.27	1037.28	450.944	360.408	1213.42	2226.69	9108.83	9645.31	2576.38	8119.01	14694
4	C.	571.535	647.094	503.637	1931.25	640.835	1291.77	1265.28	5365.09	1396.8	2240.62	1740.25	2566.79	6697.21	313.018	7587.55	2169.54	1923.76	2355.13	1105.91	543.175	1292.01	1393.73	4092.71	9411.3	8838.04	1974.87	8010.71	14698.8
5	C.	1400.42	869.269	1828.16	934.181	627.409	544.659	1418.91	6500.64	2559.58	668.242	2112.19	2657.23	7070.54	246.508	11537.4	405.461	1620.28	1890.86	959.869	585.262	1293.89	1468.53	2608.99	8967.07	8350.46	2258.91	7178.52	19955.4
6	C.	403.667	338	1658.62	1630.12	2096.31	438.247	932.76	4014.36	982.356	1856.17	127.231	5643.23	8335.17	1170.47	7437.45	1620.27	3168.2	945.42	1597.27	1163.25	1000.75	215.43	2711.68	9704.09	9496.81	2048	7824.42	14531.5
7	C.	170.133	343.158	288.69	1464.72	934.532	372.17	1787.91	3443.58	2600.49	1049.26	0	6765.7	10473.5	493.468	8338.58	2422.89	2686.7	433.591	2963.17	169.809	1370.84	276.468	3024.34	9007.02	9806.83	2797.9	7396.64	14599.7
8	C.	1103.94	759.949	697.631	633.683	1637.55	245.548	0	5216.7	2277.68	1173	199.294	4870.66	6743.94	726.486	6949.95	784.894	1642.3	1132.48	1171.55	1010.58	1146.1	1476.94	1012.46	11849.1	13262.4	3440.84	9336.79	13841.8
9	C.	389.491	953.94	1099.29	437.235	791.819	363.595	417	5143.31	1732.32	949.17	2248.75	5948.17	9146.07	635.967	6415.46	1150.38	1689.75	962.453	1418.66	1026.35	1071.51	357.469	1828.31	10699.9	11581.5	2746.06	8290.45	14031.2
10	C.	617.875	1716.84	1436.98	548.874	506.322	1276.76	275.219	3981.97	1931.51	1207.13	944.959	2686.2	7620.79	691.709	6103.37	932.9	1472.99	1172.52	1247.39	518.906	469.739	445.622	2776.84	8215.82	6623.99	1723.73	5046.27	12573
11	C.	209.508	803.504	1431.57	1345.86	1139.02	563.682	1106.29	3333.07	1703.93	2126.82	869.995	4110.27	8455.61	618.901	5188.76	1777.82	1787.67	1303.3	2010.81	253.786	1018.4	736.613	2558.31	7785.43	6521.69	1927.5	6343.37	13837
12	C.	1081.43	1206.68	1429.07	1216.49	949.684	251.947	968.747	5114.63	3222.4	579.025	1636.23	5275.39	6414.42	631.059	7862.32	636.396	2728.29	832.163	1432.56	660.051	495.713	500.248	1864.43	9590.84	10368.6	1847	6241.96	11506.1
13	C.R.	221.581	1168.83	630.649	1415.28	283.3	543.764	416.532	3415.32	2250.54	950.743	264.382	4814.61	8159.53	0	6813.45	1973.46	2435.91	1597.69	890.01	1338.49	963.078	368.722	3149.47	8850.48	8253.34	1653	5853.81	15215.6
14	C.R.	987.527	489.637	888.948	1247.05	1045.6	975.097	1634.49	4937.74	769.345	1143	1086.9	4711.66	7358	962.92	4880.82	318.113	1144	1263.78	932.798	411.453	1426.02	1070.96	2340.06	8160.24	10050	1902.21	6443.11	13558.5
15	C.R.	0	1806.1	1709.53	1943.13	494.444	331.971	473.992	4883.56	0	0	0	5736.84	8363	558.359	6583.36	995.237	1135	1239.65	1096.86	760.886	1272.96	363.946	1975.7	7993.31	6771.12	1561.92	4981.16	15330.1
16	C.R.	579.47	419.1	176	874.209	400.253	286.697	177.477	5125.36	1474	459.91	1267.06	4873.78	8251.11	0	10196.3	1337.02	917.588	1499.31	1613.4	1216.92	724.321	398.717	1922.16	9732.08	9231.34	2277.58	7537.24	14185.4
17	C.R.	1065.73	1687.85	1191.17	1846.35	1379.34	578.237	345	3678.77	730.48	1622.13	246.335	5122.86	7911.67	0	10040.2	2040.31	917.584	1568.3	476.982	325.853	1347.45	1387.23	2124.68	11608.8	8769.45	2763.16	6285.66	16709.4
18	C.R.	2058.26	1065.57	1794.95	1516.01	612.606	1183.42	478.209	4403.05	1956.6	895.979	377.895	2427.74	8022.08	1553.45	9909.1	727.042	2361.85	1901.14	2145.13	1807.28	1833.83	617.338	1974.35	10877.1	8805.11	2053.8	7027.01	14452.9
19	Low	1134.31	322.856	1132.28	1209.47	293	366.908	980.21	6390.18	648.507	1723.8	1922.78	5407.26	8366.88	830.801	7002.16	1947.3	1488.31	594.253	1559.54	242.355	642.998	0	3593.57	10413.8	9094.48	1702.22	8336.29	16194.2
20	Low	1729.46	511.625	1524.76	1641.86	1039.23	1347.14	1160.13	5056.71	1142.59	945.613	1693.73	4868.92	8183.81	715.778	8328.18	1413.19	1364.67	1053.06	2040.11	1761.6	1710.03	341.704	4321.74	9308.68	10505.8	1585.69	7753.99	16562.6
21	Low	1012.35	319.877	1358.01	884.326	823.593	234.286	410.662	5406.76	1789.44	718	307.454	4251.91	6578.94	1251.64	6787.53	1546.64	914.81	1838.22	1640.39	1185.58	1334.88	1214.27	2464.48	7938.96	9199.36	1787.09	7405.95	11229
22	Low	1016.68	1202.83	285.089	1619.02	443.777	879.262	788.307	4694.2	503.614	1216.73	742.155	1665.25	8110.01	652.879	4811.37	1419.29	1141.52	1066.1	1108.57	516.431	914.848	235.77	2712.82	8092.77	7932.18	1687.97	8233.78	11346.8
23	Low	376.599	259.318	732.222	366.356	892.528	439.333	852.839	4828.54	1958.92	331.025	220.729	6096.49	6987.01	613.484	5597.37	291.791	1473.48	444.248	2034.62	417.091	494.488	812.615	3315.96	6873.71	10509.5	1361.01	9175.38	14514.5
24	Low	1598.02	313.863	378.475	1166.56	730.112	312.357	1634	4965.81	1456	459.195	1969.34	5193.93	7295.77	168.154	5964.89	607.773	1638.33	937.128	1184.25	709.119	812.151	671.604	2431.86	9124.28	10933.4	1803	7428.8	13383.5
25	Low	524.464	444.443	285.659	1060.41	435.656	1395.79	134	4905.13	0	611.902	1868	7042.35	7036.05	1182.17	7924.42	1201.23	1913.78	1805.23	1646.15	1202.89	1131.61	1106.49	3928.95	9715.84	9285.07	1738.1	8621.3	13484.1
26	Low	400.348	451.312	1503.59	811.363	770.582	344.868	946.415	5720.87	0	829.615	988.238	2449.64	7435.74	501.89	5485.91	480.918	926	1162.61	598.975	117	1326.81	705.562	3407.98	9060.09	9331.49	1686.12	7633.36	14765.8
27	Low	0	678.814	1150.79	1903.72	390.076	517.014	1153.96	5449.11	2273.97	576.476	1970.5	6221.79	7749.29	617.342	7630.97	504.297	1237	1517.76	1275.95	245.951	1569.09	1012.37	2487.65	7788.27	8778.76	1280.83	9172.87	14384.9
28	Low	1289.22	649.836	432.369	1390.12	587.978	459.049	1127.88	5914.55	850.067	1162.66	3296.53	6490.03	10420.8	957.22	8688.13	1555.72	2213.65	1237.76	1107.36	778.144	843.25	1195.56	2200.73	10829.2	9337.56	1943.05	10372.1	16944.1
29	Low	1884.26	761.761	287.315	1538.4	1140.95	1511.69	1421.13	5287.68	418.033	638	3030.05	5086.56	7523.7	489.144	10322.9	1166.73	3573.5	2161.97	1812.57	578.287	2551.43	1121.36	1904.02	9330.34	9263.17	2149.33	8941.63	14745.9
30	Low	294.294	139	0	1086.36	997.66	480.144	381.341	4828.71	759.816	1250.71	2239.89	3877.58	5334.28	475.176	5258.74	683.692	1421.76	614.561	909.649	378.343	1403.34	912.9	1932.8	8785.63	8052.48	1173.38	7818.87	10830.1
31	Int. I.	1120.07	1321.89	1012.66	1767.25	1011.47	333.522	537.842	5593.7	1971.5	1836.88	988.461	1596.61	8527.89	657	6461.32	650	1406.2	1507.34	852.191	340.578	1555.81	218.742	3198.96	8491.93	9722.12	1423.46	9450.09	13937.5
32	Int. I.	1115.34	894.045	525.392	1664.28	1506.88	1370.77	1473.25	6100.19	1269.98	1804.8	3186.89	4805.93	8116.16	608.644	8023.98	1635.15	898.719	1466.35	1871.13	285.877	1096.63	433.026	2449.69	8997.14	9871.7	1640.02	8296.82	15142
33	Int. I.	441.206	1579.98	392.404	770.11	461.975	467.456	936.538	5603.89	1581.81	727.331	1105.36	5746.61	6968.04	487.057	6009.51	1449.29	1676.86	1231.66	1669.94	291.561	1584.08	530.726	2870.33	10937.4	10514.1	2474.35	9218.47	14248.3
34	Int. I.	353.323	438.384	676.987	770.505	672.215	1241.68	673.582	4479.81	1176.66	1484.73	953.705	5072.25	6291.77	339.194	5433.48	274.068	2169.53	1763.87	1881.3	619.203	627.846	1105.42	2319.91	7692.72	10146.3	1310.33	7713.9	13429.5
35	Int. I.	1416.77	1499.08	423.949	2050.85	958.426	260.721	713.806	6079.67	1642.75	1686.56	1317.51	1936.4	7478.42	729.857	5865.56	1390.87	1256.96	1681.18	841.613	1080.55	973.603	1445.48	2907.66	10584.5	11672.4	2029.38	11039.8	16847.5
36	Int. I.	309.49	731.021	673.213	1249.58	1225.61	291.669	781.939	4910.48	1055.08	1046.43	1938.65	2678.91	7653.9	621.091	6200.61	1070.53	907.289	1704.43	1092.12	629.34	908.723	190.667	2941.6	7946.08	9728.55	1932.03	9105.25	13638.4
37	Int. I.	312.235	830.056	274.971	360.886	676.318	1259.43	472.146	4341.92	395.437	743.713	2305.63	4142.76	8491.32	714.215	7559.71	1574.03	1639.33	1744.37	1287.15	748.406	1031.15	754.562	3447.52	8793.15	11797.7	1370.44	8996.27	15050.5
38	Int. I.	680.088	954.834	2013.11	1574.06	337.586	353.875	2001.26	6225.45	1951.34	792.645	1279.28	5876.32	7907.81	1518.18	6767.43	1964.88	2378.71	1411.87	544.043	644.956	693.654	1570.73	3945.43	10082.7	13670.3	2180.67	9221.74	15637.4
39	Int. I.	433.809	560.714	582.991	1500.53	868.312	986.443	327.938	6005.54	1064.32	794.924	2296.53	6317.27	9764.25	339.747	6958.25	1735.43	2671.23	1429.53	803.218	334.676	561.983	2068.21	1848.08	11289.1	13544.1	2035.81	6938.86	15301
40	Int. I.	1157.67	925.881	413.129	1775.28	1509.73	356.33	1002.17	5058.95	1205.88	1970.71	1593.12	5799.51	8060.78	525.718	10305.9	1970.71	2782.68	1496.74	748.083	191.985	953.362	1224.92	3067.57	8678.26	9542.08	1387.62	5997.43	13562.1
41	Int. I.	176.513	1554.94	180	1567.96	1236.23	1118.52	833.913	5343.04	1804	644.079	1810.77	6737.4	6643.58	289.486	6382.24	1161.43	2651.23	1687.69	2056.38	1072.1	1007.57	1195.3	2968.58	9362.63	11413.7	1475	9708.8	16333.1
42	Int. I.	536.548	381.998	501.143	831.233	1008.97	447.033	923.475	4787.3	943.905	908.028	594.13	5653.58	8364.91	1067	7959.72	958.208	2271.1	1542.1	723.678	718.962	623.273	1471.45	2741.58	7715.2	11805.8	2071.38	9012.21	16288.6
43	Int. II.	1291.6	177.385	891.745	1270.44	1627.92	703.04	1128.88	5445.66	1366.3	855.344	957.534	1937.97	6792.78	0	6518.63	425.493	1387.75	1779.65	1080.95	635.654	1617.04	555.254	2899.89	9204.52	9923.56	1473.22	10959.8	19873.7
44	Int. II.	269.391	530.866	1427.7	428.747	1321.78	942.908	706.952	5865.65	1352.07	1340.29	1378.45	1331.48	8652.71	515.825	5558.93	487.372	823.379	1817.95	478.687	1061.07	1263.07	781.496	2685.33	8617.84	11787.6	1675.74	10581.9	17894.3
45	Int. II.	1261.96	870.582	279.429	1354.88	1350.34	1614.59	1385.72	7916.29	1266.48	1179.87	1383.82	2088.3	7975.53	524.141	7155.04	1610.7	3339.33	1864.17	774.062	1573.66	1000.11	1628.02	2401.35	10281.4	14562	2095.24	12676.8	21999
46	Int. II.	752.741	244.327	1216.82	1500.96	744.193	264.547	1274.4	3922.54	1380.18	513.027	402.579	2147.54	6550.25	508.207	5733.81	876.458	1194.08	1156.67	1347.11	1157.61	637.729	1399.14	2583.6	6729.54	8775.66	1260.02	6117	13394.1
47	Int. II.	1549.83	1242.49	0	526.348	1367.05	1525.73	231.024	4413.14	0	863.138	428.386	1995.21	6792.98	548.251	5748.52	405.469	955.424	881.228	830.667	1637.52	1544.51	1040.64	2658.05	9091.65	10678.1	0	8892.79	16009.5
48	Int. II.	801.567	615.165	1342.96	518.604	848.006	1151.04	599.081	7736.41	1828.26	794.563	362.66	2648.83	8789.17	403.039	8660.26	1416.46	1773.4	1486.88	959.398	618.816	1654.77	1589.69	3738.76	11573.2	10793.1	2484.21	9031.61	18737.9
49	Int. II.	0	502.198	556.729	862.247	1499.81	587.726	626.652	3319.03	858.302	703.625	276.834	4936.09	7778.9	635.1	8235.39	829.627	715	1592.34	1224.3	1023.99	731.232	0	3341.29	6754.61	6880.08	1173.1	6528.31	13737.4
50	Int. II.	361.211	754.25	509.563	1095.14	905.95	1067.15	929.093	14417.1	8016.47	1931.46	6280.12	3056.23	6575.54	836.573	7587.04	1246.82	2586.63	1962	2576.79	1593.42	1503.89	921.303	4238.56	16922.1	24239.4	3109.38	20292.9	38106.9
51	Int. II.	1133.64	1111.18	247	357.046	929.966	458.247	0	4770.08	2102.83	790	1926.8	4341.45	7822.85	422.526	5717.75	740.861	1333.95	520.077	1282.21	932.825	424.667	1188	2762.92	7622.81	7104.74	1166.54	8142.08	14054.6
52	Int. II.	385.089	643.101	913.591	1437.83	1485.75	359.704	1891.03	6142.02	1859.49	1658.92	1322.32	3353.96	9000.39	512.792	7791.88	811.837	2554.09	830.65	1632.96	683.596	379.306	913.591	2564.78	8845.47	10876.4	0	10101.7	17221.4
53	Int. II.	397.117	217	321.382	1212.44	486.721	380.375	0	4994.93	1092.2	936.69	0	4676.9	7148.66	459.179	7512.84	2036.46	1064.88	1664.31	1605.46	877.837	944.417	429.458	1533.57	8713.89	9324.81	1154.08	7461.33	14414.1
54	Int. II.	0	248.479	547.816	1590.59	246.767	364.354	1534.89	5434.5	4433.18	1734.25	879.254	5666.26	8048.5	607.422	9897.12	780.124	879.407	1898.65	1546.38	584.893	1022.58	254.294	3045.28	8146.88	9362.93	1748.22	8779.18	15051
55	Int. II. R.	707.173	758.538	2248	1263.61	1439.76	250.653	411.025	5700.45	2120	1158.39	2008.13	6038.07	8073.26	753.497	7225.04	1845.8	2121.27	1530.37	1458.45	1153.52	1809.14	479.747	2708.35	9540.99	9759.78	2432.83	7036.84	14110.8
56	Int. II. R.	294.738	822.917	439.892	712.706	628.324	867.336	380.167	4923	2092.39	1279.46	686	3040.87	8356.89	1371.55	6809.44	794.247	2044.92	2004.21	1443.32	447.106	485.6	488.962	2653.84	10091.9	7618.6	1803.12	5765.3	15694.8
57	Int. II. R.	0	1198.1	183	1792.45	323.598	315.067	562.002	4870.36	1823.03	1814.91	627.266	5031.22	8965.68	1619.73	6227.79	2028.03	2346.5	2569.21	1580.08	546.39	1486.32	1238.12	2858.98	10688.6	8254.29	1698.89	8086.97	14893.8
58	Int. II. R.	426.44	250.265	608.347	1620	381.525	365.376	734.65	3358.78	1920.14	471	1643.75	5213.39	8758.51	575.105	5395.13	394.009	1077.82	697	1479.34	369.227	447.666	1259.87	2423.33	7999.27	7150.36	1565.92	5655.74	13612
59	Int. II. R.	1004.9	589.7	1189.79	1008.17	1707.18	1731.24	1880.51	5437.39	2933.6	1431.37	2196	2202.46	7092.46	483.961	8677.19	955.013	1999.71	1365.95	352	2044.93	1461.16	1356.64	1733.55	10684.8	12100.4	2149.9	7999.65	13396.6
60	Int. II. R.	190.909	1485.54	234.613	1246.44	185.121	0	519.953	3926.02	0	315.856	235.712	4625.89	7082.41	275.603	7133.21	1410.73	1007	2305.86	1259.18	1159.81	1274.12	149.278	1806.34	6654.46	7107.38	1357	6535.27	11968.7
61	High	1012.06	1221.33	721.544	1112.16	1584.59	966.95	502.142	4782.27	1026.72	1641.97	1161.18	1962.54	7126.89	1127.56	5905.71	1715.36	1048.97	2428.42	1258.19	688.39	1167.59	1065.92	1196.3	8042.77	11141.9	2025.78	11189.8	18456.2
62	High	1069.37	1088.62	565.189	1849.49	1934.48	54	690.656	5332.1	0	1988.91	764.193	4809.16	8097.11	625.663	5232.51	1432.22	751.623	800.661	2131.25	1074.12	724.84	1336.82	3074.79	7016.66	8151.96	1730.51	7292.15	14891.1
63	High	155.551	1506.59	1608.85	1203.52	1463.89	2012.1	226.151	3701.37	0	1297.87	1060.48	6772.28	7302.8	769.701	8688.3	1829.16	899.498	1077.31	1535.43	1406.11	1321.07	1591	3747.59	7273.61	4995.96	1175	6972.41	18035.2
65	High	0	793.928	191.63	1913.17	319.281	958.353	1111.94	4582.36	1514.71	603.866	383	4933.42	9599.93	1442.48	5677.18	618.286	1779.8	1554.53	2126.55	236.029	762.511	266.467	2809.63	5835.96	4621.84	1234.15	7087.33	13549.6
66	High	935.778	936.054	1705.5	383.748	890.897	1017.25	396.667	4320.99	1488.83	1638.36	0	2934.93	6996.06	604.686	5628.94	257.267	1374.73	1734.76	1473.89	1166.99	1589.87	532.138	3140.27	7127.85	6063.15	1557.44	8908.64	15507.4
67	High	306.856	432.102	359.136	808.335	1506.97	456.058	1104.21	5690.89	2468	1848.79	907.787	2578.41	7117.15	611.842	6033.94	1676.11	1386.63	727.347	1108.67	503.923	565.692	221.922	1533.9	7902.96	6475.13	1582.13	8352.8	16722.5
70	High	509.398	350.707	399.942	424.182	710.551	189.4	392.951	3504.47	0	913.547	558.999	4185.4	8876.66	339.587	6858.05	789.326	1539.77	870.093	1552.48	849.841	1069.75	1383.35	2202.62	5146.25	5688.43	964.523	6112.75	15088.5
71	High	253.403	401.476	341	1446.1	1516.42	356.479	234.333	4176.87	2163.06	1791.54	859.236	5642.25	8842.51	610	7762.09	1832.78	3217.48	1876.3	1305.75	521.841	955.329	1088.73	1705.29	5298.28	5693.59	601.424	8754.66	14940.4
72	High	413.909	449.553	337.411	1116.64	1732.88	1505.92	1507.24	7864.65	2993.17	2227.16	1087.62	2029.92	6788.54	1225.09	6682.96	1678.44	1121.63	1355.81	588.706	480.103	1389	1062.18	1712.95	8162.68	9147.16	2374.05	10253.5	21878.3
73	High R.	205	1612.19	661.177	1040.47	345.983	673.553	545.197	5122.12	2499.65	879.795	2123.56	5766.55	7554.85	429.992	7739.49	1176.05	1953.5	779.603	1953.39	367.07	1181.32	388.918	2090.2	8947.4	9730.54	2445.2	9030.38	13701.1
74	High R.	1154.92	604.808	875.79	1406.43	983.364	225.83	223.568	3765.08	1234.91	456.705	1412.89	4051.88	6406.1	464.406	5708.57	1220.81	1063.83	1909.06	1760.07	495.571	642.873	236.894	1735.22	7791.87	6941.56	1104	4740	13556.4
75	High R.	1481.61	629.574	1390.49	1167.72	1113.06	316.769	563.073	4887.12	0	1039.34	1044.43	5859.58	9607.73	1525.21	6886.14	1260.8	1144.33	895.892	1716.67	1062.48	954.558	1499.87	1766.84	10052.5	9604.97	1910.65	6329.09	16697.2
76	High R.	903.505	478.699	240.481	756.152	549.969	0	241.111	4051.91	752.147	492.88	262.289	3587.17	8007.96	289.437	5479.16	1306.55	1837.23	1366.43	962.029	253.533	804.193	1151.73	1712.44	11319.1	9808.66	1909.68	7384.28	14682
77	High R.	621.922	386.556	776.785	1228.11	946.322	1353.12	137	4165.74	0	766.707	508.606	3266.62	9305.12	671	7468.92	2262.49	1557.52	770.189	1059.92	1095.17	826.545	1394.49	3007.52	8161.12	8071.15	1603	5910.91	13934.6
78	High R.	615.335	346.714	724.106	266.277	970.505	444.773	338.798	3723.65	1561.74	336.669	611	4749.84	8147.55	995.442	7799.51	1613.6	1585.31	1853.89	1678.32	233.6	1389.1	417.967	2708.18	7535.49	6991.25	1101.35	6113.7	11822.9

## Sheet: LC-MS (Pos)
Sample	Response	Var_2	Var_5	Var_6	Var_7	Var_8	Var_9	Var_10	Var_11	Var_12	Var_13	Var_33	Var_41	Var_44	Var_45	Var_64	Var_65	Var_66	Var_96	Var_129	Var_131	Var_133	Var_135	Var_136	Var_138	Var_141	Var_142	Var_144	Var_145	Var_148	Var_149	Var_151	Var_152	Var_153	Var_155	Var_158	Var_161	Var_162	Var_163	Var_164	Var_166	Var_167	Var_171	Var_173	Var_174	Var_177	Var_178	Var_180	Var_181
1	C.	2623.59	2479.4	1108.93	2968.74	3253.47	9725.94	4096.3	2669.92	7250.26	11117.9	4411.29	6779.2	10563.9	7568.12	3132.79	3454.86	649.875	6224.36	28769.2	518.564	3259.53	1179.15	3945.21	4681.6	1433.22	4447.83	2816.95	4999.46	64858.8	22158.8	209878	0	14960	25238.4	23345.1	707.006	18999.2	1785.1	1668.41	1247.36	1856.41	2004.25	675.249	53729.4	50047.8	9884.69	2094.63	10876.6
2	C.	3042.11	1704.91	831.563	860.697	4749.69	11364.7	3728.31	3707.29	3018	8901.67	3300.19	0	7995.66	4425.82	377.664	612.158	119.69	5137.63	22630.5	520.923	1502.57	690.85	0	1904.96	868.925	3995.33	931.112	3697.18	64027.4	22344	210193	8861.35	8789.51	20776.8	16856.7	18	7313.41	1129.54	374.877	1281.38	305.707	827.558	115	18159.1	73066.6	4477.54	765.328	16635.8
3	C.	2992.74	3093.9	2473.17	1942.46	5036.55	12277.8	5676.01	3370.38	7018.5	16850.1	2330.72	15773.1	10290.4	9050.79	157.689	530.876	214.045	4893.68	24557.1	447.554	3233.96	384.562	10233.7	4019.45	1198.62	3769.04	1597.48	5268.02	52771.6	21422.4	167153	15171.2	7222.86	21884.4	23225.4	447.992	19715.8	1609.17	0	872.937	834.901	0	622.231	46335.8	48993.9	11498.8	1444.43	12999.6
4	C.	3244.31	2977.87	3060.64	3059.82	3559.31	12700.8	6309.36	3001.48	9394.07	12170.4	2790.87	14039.2	10164.6	13647.4	597.736	1952.29	1719.46	8645.34	25665.6	3249.92	1966.94	1135.6	5515.8	4785.06	2431.55	5294.44	719.772	3192.64	19983.7	19738.6	80184.9	8652.48	8941.98	20241.8	22100	921.808	23713.1	0	0	812.681	744.537	397.39	354.7	67959	53486.8	4575.03	0	13996.7
5	C.	2538.72	2354.03	2182.79	3222.19	2101.72	11102.7	3260.08	1839.36	8391.25	10713.6	1997.19	12220.4	10433	12577.6	626.772	3533.94	2058.34	5549.72	25219.4	3370.59	3290.69	1213.63	855.987	4982.48	2261.36	3971.16	0	1624.18	14137.7	19346.3	50856.8	8644.48	9889.44	23268.1	21636.7	557.049	24107.8	408.182	1616.89	1058.56	710.084	290.007	732.428	64202.6	47029.4	4449.56	0	10164.8
6	C.	3771.13	1798.55	1913.62	2277.05	384.075	10518.7	5452.34	0	7265.22	9231.22	2282.97	13669.5	7829.32	6670.93	524.13	1382.33	345.889	6089.06	24194.9	321.285	0	846.365	9330.05	4306.47	499.454	4375.65	1207.56	4850.63	44263.2	23425.8	164928	10862.4	14321.7	21047.3	20728.6	835.755	20693.4	0	1302.19	1181.53	1303.3	0	503	51916	46642	5279.41	4581.54	8494.63
7	C.	3596.62	3744.58	2160.54	3667.05	5247.19	10413.5	4378.54	3552.2	10133	11628.9	1902.74	3267.38	0	9097.34	558.698	1970.85	3006.04	6652.44	32034.7	2768.11	1820.72	1801.15	3929.66	5739.28	1411.97	2817.29	2192.28	1886.01	14292.9	19374.9	48189.7	6982.95	0	24201.7	19136.8	531.821	23112.1	381.498	2032.82	914.777	471.769	431.379	718.823	69749.9	76539.6	9742.13	1451.61	17096
8	C.	3570.73	5462.37	1894.25	5723.36	10755.7	12467.4	3729.08	7372.16	14786.5	21718.5	2286.78	15290.5	10976	11885.7	279.586	1512.6	2329.4	7389.93	28061.5	4610.75	5722.99	1914.93	6698.59	9217.91	966.653	4334.29	453.756	2809.45	30400.4	27847.7	98243.1	27484.6	15116.5	27506.6	28286.6	1102.33	39373.4	928.862	4014.49	837.303	743.881	1339.29	753.739	107985	72680	15651.6	0	24605.4
9	C.	2596.49	4111.88	2453.11	2300.37	2624.8	10121.1	4067.5	2067.83	8101.07	13232.5	2837.86	14491.2	10981.5	14795.2	552.096	3190.59	0	5388.69	24727.4	424	2185.49	1284	10885.9	3297.85	1952.85	3053.3	0	4423.65	44543.1	22442.2	146295	8997.68	9038.17	20592.4	18928.4	627.614	17005.9	926.671	1173.77	814.922	463.555	1271.02	1159.99	46808.1	48666.3	5057.23	3458.43	7460.79
10	C.	3555.12	4867.61	2279.65	4315.35	9223.65	13020.4	5297.26	6976.06	10877	19791.8	3450.78	10499.2	12424.6	15202.7	1172.78	5809.75	1815.74	5760.47	30759.6	4599.64	3306.74	1449.13	6375.99	5003.77	3774.73	4731.82	1473.28	3375.71	35450.4	29148.4	108451	11645.6	11425.7	26817.4	26512.9	2672.7	29802.9	558.736	2147.21	851.97	517.43	1519.12	1173.85	82579.8	73194.7	13788.8	0	17220
11	C.	3008.02	3722.54	224.65	1593.03	6058.29	10004.5	1589.25	3932.42	4382.28	12760.1	4105.16	12509.3	8870.65	8081.55	3374.12	3443.21	2139.16	4473.4	26213.6	2819.2	3370.23	756.254	873.382	2502.95	2420.72	3657.57	2123.75	3753.01	34132.4	23986.2	110409	10138.1	11004.4	22953.8	22833.4	613.031	13763.7	788.982	1087.69	955.865	0	640.517	0	35547.2	49785.5	8807.67	0	14456.8
12	C.	0	4624.23	2032.9	2381.5	376	11983.6	4643.01	271.92	7110.48	18378.8	4473.93	21236	12393.7	17383.5	4561.11	10216.8	993.031	4041.6	32830.3	709.587	3337.04	1236.61	10493.9	3923.16	2856.39	5369.6	2160	7435.82	81114.3	28490.1	257282	29422.6	35172.2	30209.2	28965.3	4951.14	17572.7	2240.1	1493.42	0	4040.27	3043.57	1995.01	51313	52412.8	12033.2	8221.6	7946.36
13	C.R.	3333.3	5425.69	1107.59	6195.38	326	11209.4	3603.73	304.53	16314.7	17458.3	3909.24	8829.4	10296.2	10513	3505.02	2208.88	5565.22	6227.14	25576.9	5759.48	3129.88	3148.97	10233.7	9279.8	1064.29	3601	4189.79	4067.98	31824.9	29760.6	109750	10936.7	15631.2	22324.3	26720.4	1534.14	40323.8	407.798	5335.98	2975.24	3666.95	1296	1067.29	116174	58910.2	10310	8200.55	6971.96
14	C.R.	3222.38	8722.24	405.451	4892.61	2797.69	11618.7	1125.66	2511.07	13152.4	29132.9	4281.23	12391.9	11827.4	15729	6090.86	8045.2	5441.11	5050.77	28693	4286.36	3515.97	2064.11	8467.05	6040.73	4050.99	4478.23	4258.63	4301.51	31081.3	25723	99123.4	9542.66	14767.8	27237.1	21241.5	1963.43	32581.6	916.909	3181.22	701.748	3067.34	1195.45	718.045	89970.3	64084.2	6277.68	0	15307.5
15	C.R.	3143.64	3596.31	304.825	1831.51	2350.6	10672.7	1913.55	1453.17	6052.45	10806.8	1934.53	5416.2	8631.17	8469.96	2444.4	1664.29	2583.82	6338.68	24151.6	3632.58	0	997.266	0	2998.7	695.926	3740.17	2797.64	2416.29	14695.4	20634.7	52484.3	18452.3	18070.7	23106.8	21756.2	512.643	19945.8	0	917.054	0	1783.14	487.101	695.13	44247.9	55985.2	10312.3	4140.9	12818.6
16	C.R.	3839	4485.23	1402.46	2621.6	6107.41	11854.5	6398.83	4007.3	6087.61	17979.6	4138.21	14124.8	11945.6	10548.7	3124.29	2644.95	198.708	9302.63	31784.8	0	4386.64	937.687	6491.12	2722.23	1467.65	3835.09	0	4123.21	49557.4	20537.1	157675	15166.6	8439.47	27900.9	20036.7	38	11711.4	0	1177.72	1382.17	0	1915.26	0	38748.5	78359.1	8396.98	1135.19	19437.7
17	C.R.	2965.54	2284.75	3002.86	2301.49	193.404	10692.7	5585.67	166	5610.96	20191.3	2026.78	3348.34	8275.53	14170.5	959.155	1419.92	290.951	4304.05	24219.8	0	1178.15	902.381	4650.32	0	0	4413.08	833.596	4419.26	43703.2	22236.1	148333	11661.6	22628.6	23929.6	20702	668.571	16196.1	1276.04	1583.34	565.567	713.247	789	136.904	44952.6	46935.1	4498.09	5346.02	6690.87
18	C.R.	3001.74	4048.04	949.951	2196.66	4813.16	9657.09	2980.01	3606.24	5706.77	14692.3	3610.43	6454.95	9671.54	12749.3	2737.31	2454.34	290.139	4501.94	25485.2	300.471	3470.37	0	6670.48	2822.09	1348.73	3743.25	3601.04	3876.57	52955.5	21991.7	177062	18731.1	20625.6	20495.9	20353.7	0	16105.9	991.44	1418.05	0	1359.88	521.303	137	41078.6	63607.3	7484.86	1041.79	16989.6
19	Low	2898.53	4026.21	787.651	4734.75	2666.38	10362	3011.36	1815.38	11408.7	16717.4	4693.34	7203.29	0	16562.6	3025.21	4086.49	3691.45	6183.88	31462.9	4544.58	5873.36	2447.72	10224.2	6518.87	1549.53	3230.9	4363.75	3149.48	42520.7	26580.8	139846	0	10688.1	29303.5	29750.8	365.474	30968.8	1219.22	3753.44	2679.44	2093.25	1986.48	1042.73	81391.9	87450.9	8753.91	4336.92	13452.4
20	Low	3821.82	6031.92	1384.53	2658.7	741.788	11433.3	2610.22	264.717	7485.7	23472.3	3281.73	7269.98	8090.1	32936.6	7577.08	4756.71	635	4295.05	24895.7	308.04	3034.97	1022.76	8172.66	3456.61	839.88	4754.28	3865.37	5463.44	45558.4	22924.6	151889	12198.3	8633.35	22373.4	21962.8	4216.63	20983.1	994.915	919.646	3931.41	5463.56	968	1823.57	47910.1	48611.7	8112.48	5612.65	4616.88
21	Low	3554.68	5644.13	955.508	6020.25	131	13700	2080.44	220.266	18538.7	19866.5	5092.71	17637.9	12474.4	33496.1	5858.08	6167.21	4551.47	5910.02	34749.4	6660.44	3219.72	3277.05	3074.86	10804.3	1058.4	4550.66	4646.36	3182.78	42756.8	29423.7	135615	20737.8	12216.9	29162.3	28862.2	2953.81	45693.8	1913.78	3796.65	2327.68	3682.97	2680.63	3041.69	133537	73283.6	11025.9	10163.8	11070.3
22	Low	3758.07	1647.33	2637.82	5535.11	192.993	14329	6424.48	321.369	13686.5	12053.5	2044.87	8989.17	13798.1	25534.7	3643.91	5467.72	3074.34	8047.64	33493.1	4321.34	3899.75	2435.82	938.005	7403.92	837.087	3823.22	2184.53	3009.3	18795.8	24745.6	72202.3	14140.3	16255.4	33788.9	26468.4	3931.03	29822.7	949.826	3894.8	2503.89	4200.64	1358.46	2017.07	101222	53061.1	8490.3	5645.37	5037.4
23	Low	2451.64	3890.83	412	1884.04	3218.15	11143.6	1259.11	2237.01	5404.95	22796.3	3317.67	7387.52	9904.27	11005.4	3170.67	1738.1	497.079	4739.52	22518.7	0	3396.27	940.304	7896.02	1791.53	585.148	3081.36	3704.14	4971.41	62415.5	21593	198125	2362.04	6755.94	21801.7	20960.8	1595.23	14847.8	1584.64	1461.46	1548.84	1537.97	990.16	366.616	37423	48535.1	9746.8	1646.75	18498.9
24	Low	3000.85	4841.41	567	0	1111.33	10325.1	1515.6	398.065	6957.8	10492.2	4798.61	5627.73	10816	20636.1	4064.9	4853.99	700.304	6047.14	23737.8	698.359	3764.23	1133.12	8560.2	4387.14	1110.05	3153.36	3358.89	5598.06	69011.9	22207.5	224044	6180.71	14615.7	21920.5	20854.9	986.757	19201.2	2310.5	1364	2555.13	1099.1	2513.98	748.355	47834.2	63578.7	9944.61	5154.25	9266.47
25	Low	2786.5	4064.24	535.283	1732.72	0	11447.9	2328.22	2893.18	6848.63	16726.7	1414.96	7546.57	10292	9742.84	2479.01	3474.44	2234.73	5839.36	24824	2983.44	1244.4	948.592	5266.46	4410.83	1372.97	4125.45	1948.17	2029.96	18771.3	19772.1	60736.9	0	4577.99	21397.2	18994.7	1566.6	18696.8	579.593	1880.02	1389.24	1385.37	487.203	978.87	54548.8	45659.5	6250.21	526.292	9017.46
26	Low	3393.82	3683.2	451.043	2295.29	0	12255.2	1612.8	1755.22	5984.67	10847.5	2653.65	15479	10631.7	12228.4	2618.04	2253.36	2858.37	5991.64	23928.5	2627.18	3626	811.735	5237.57	4155.9	1065.19	4838.36	2918.97	2237.55	18684.2	23906.3	65318.5	6789.71	9995.81	23200	23271.5	490.146	17978.6	503.264	1726.45	2474.29	2228	120.518	273.286	50447.3	55195.6	5936.11	0	14180.8
27	Low	3685.73	4709.7	2028.66	1277.26	7025.77	11737.4	6166.39	6019.83	6373.88	19251.6	4418.52	3380.83	11858.6	20603.8	2518.73	3920.25	469.346	6043.51	32947.3	0	4040.94	649.326	3694.32	2212.72	1560.37	2670.97	4568	5069.43	68357.3	23209.4	209288	9784.64	12887.2	25635.9	24295.7	183.096	15532.7	1403.92	853.566	1788.72	1861.26	2007.67	473.317	43135.6	79221.3	4810.29	1484.27	14270.1
28	Low	0	5208.64	1414.5	2293.87	6889.35	11077.5	4166.8	4101.21	6548.52	17310.8	4256.7	12402.7	12108.4	19447.3	2894.21	4123.25	313.616	5672.7	27363.7	328.361	5565.88	913.138	6814.69	3710.15	2004.55	3358.7	3683.25	5689.17	67937.3	19042.7	208623	11137.7	11164.4	25705.4	22840.5	167.634	17525.7	2221.32	1310.62	4391.06	1370.74	1939.7	411.515	46855.3	80434	4444.39	1030.54	15316.6
29	Low	2515.24	4461.01	398.056	4191.87	4522.9	9125.38	0	4457.53	12414.7	10584.8	2939.87	10776	7220.14	13896.4	5174.48	4007.37	3719.3	5530.73	27324.8	4456.26	3196.52	2081.6	3853.81	8173.3	1841.06	2475.85	2496.46	3124.43	26990.8	23611.4	87957.8	19059.7	13446.2	22393.9	20904.2	0	35102	308.694	3626.12	0	1602.05	0	0	89086.6	68037.4	7419.44	0	20955.3
30	Low	3672.53	5696.69	934.873	1507.42	5467.88	13688.9	2895.54	3410.84	5377.14	28284	6480.71	9454.36	14396.3	33639.8	4070.8	5228.63	600.857	7249.89	35275.8	489.514	4498.51	0	3834.01	2906.17	2001.14	3795.34	3500.15	6835.34	105877	28868.7	320749	26726.6	15160	28398.1	28526.8	1173.07	13549	3560.37	694.259	3595.96	0	3773.43	1174.34	36338.3	84204.3	10191	3321.74	17801
31	Int. I.	3551.27	4700.69	3828.77	4330.3	418.149	13576.1	6411.77	300.182	11884.3	18971.4	4871.13	11102.8	10988.7	37802.4	5195.77	6691.49	573.457	5875.77	32301.2	497.342	3495.48	1569.6	15603.6	6350.88	0	4097.16	3065.5	6508.82	77636.1	23902.6	235935	6759.11	10134	28607.8	27916.8	3771.7	28166.1	3119.75	2268.65	2404.78	2882.23	1973.45	2816.2	87617.9	53597.7	8535.45	2754.99	8296.09
32	Int. I.	3075.58	3797.9	435.484	0	2341.62	11144.3	1145.86	1427.72	8517.62	17052.3	4076.56	7633.01	11528.3	42499.7	10016.4	4251.04	371.374	8704.63	29256.6	281.254	3057.84	1398.97	7487.49	4435.3	652.916	3781.67	3476.89	4687.62	56912.7	20775	181838	17440	6121.94	23703.5	20468.9	1875.66	18506	712.723	0	3604.72	5431.66	0	1529.03	50893.5	69825.9	15393.7	5393.32	14300.4
33	Int. I.	3355.53	3131.79	272.008	5864.98	433.028	14562.1	1261.55	0	13949.1	20413.5	3594.86	18141.3	13718	24392.2	9063.11	3231.42	4607.24	7452.57	38557	3534.87	1619.67	2515.05	7707.9	8610	1755.87	5256.66	6798.33	3625.33	24900.4	23435.6	84999.6	13122.8	16941.5	30752.5	28689.2	791.557	34026.2	788.25	6169.8	5087.82	3609.15	1393.5	567.855	106816	54960.3	7508.23	8853.24	7155.67
34	Int. I.	3377.68	4559.38	2150.58	3146.07	332.698	11031.2	4328.13	159.793	7723.24	19690.9	2872.42	14921.6	10342	18750	1247.96	5836.05	3456.77	5979.28	28836.6	3680.95	4005.49	1395.85	6394.22	4277.66	2102.89	3135.08	3322.45	1557.47	18616.7	23402.2	68106.8	16496	15452	25391.8	24009.7	820.807	19474.8	0	2237.51	1116.49	0	0	1153.77	56864.6	46980.9	9546.41	6051.09	7024.98
35	Int. I.	3385.74	4639.26	216.804	1159.73	1535.35	10640.8	1449.68	1155.67	3112.46	22349.4	3591.65	3374.95	10298.1	37199.5	6149.85	2233.6	350	6550.7	21848.4	314.239	1014.23	0	1155.69	1567.43	367.462	2881.32	4228.69	3285.36	51978.9	21133.3	161748	6662.14	5230.63	22175.2	20836.9	200.775	8156.32	1337.03	793.652	3061.11	1939.58	953.334	379.533	20431.1	38805.5	4978.82	3145.77	14089.7
36	Int. I.	3702.03	5137.06	3153.92	1678.75	1356.35	11482.6	8487.63	1359.2	4764.09	16932.9	5414.66	8373.58	11306.5	32161.8	4871.55	4251.17	427.802	8028.51	30495.3	951.322	3358.16	756.885	4895.44	2192.74	0	3576.69	2876.61	5676.73	77671.8	21984.3	244490	9056.8	9575.09	25052.6	24207.8	544.664	13872.4	2572.65	1280.47	1384.88	2470.06	3509.13	434.176	33590.3	50861.5	9633.05	0	17915.5
37	Int. I.	4445.34	7291.06	417.726	7341.94	2987.72	13176.1	1398.4	3078.52	19525.3	24927.4	4594.25	15913.2	10225.7	32078.8	5742.7	3484.61	3667.89	9243.48	26807.6	4741.19	5140.27	4196.91	10221.2	10338.3	1399.14	4181.57	3771.58	4575.56	28460	24417.8	109788	5756.33	19104.9	25900.5	25030.1	208.326	51620.6	828.792	6824.66	2501.82	2153.01	1800.01	0	146277	86531.3	10403.4	3117.48	24239.7
38	Int. I.	3387.13	4913.2	1046.85	8003.47	0	10125.2	2649.79	524.954	21326.7	20868.5	3040.19	16345.7	10055.6	33254.7	3815.46	7275.13	7065.39	4623.91	29799.7	6522.63	4441.81	3836.79	8418.88	12177.1	3454.19	2591.46	5241.79	2696.65	29312.3	21239.9	103736	6491.15	13907	24191	28350.7	1844.74	46050.2	1211.15	8732.23	3267.09	0	1324.27	1179.95	162779	48088.8	8790.11	7522.13	11079.6
39	Int. I.	3878.41	5852.13	0	4268.54	5291.31	11259.1	3025.57	4176.3	11531.7	21120.4	2786.78	10856.9	9816.29	38552.3	8883	4186.96	3617.49	6458.79	23350.5	3114.77	0	1836.82	5530.98	5268.7	1138.3	4848.21	3506.97	3076.37	25865.2	19933.4	91176.3	22776.4	11301.1	24159.6	22183.3	1921.3	31653.6	856.053	2562.79	1326.08	5340.13	391.56	1465.95	80511.7	80085.1	8830.68	955.998	23421.1
40	Int. I.	3029.13	9119.58	699.743	2760.08	3324.74	11157.8	2340.9	2573.04	7195.48	29803.7	4015.07	12470.8	10190.5	54983.9	9809.41	8399.98	4393.71	7006.6	24532.2	2702.88	3162.92	0	4800.4	4203.48	1365.49	3610.58	2642.63	2966.53	22757.9	22172.8	77940.8	10210.4	7996.15	20691	22316.7	3542.26	21645.2	0	1045.05	1930.87	4967.02	388.847	2276.91	55793.2	79435.6	10448.2	2082.94	17985.7
41	Int. I.	3102.92	3825.62	512.215	4491.34	203.072	12761	1785.93	0	14000	24769.4	5450.75	18266.9	12743.6	32529.6	3782.02	3490.56	424.827	7505.67	29130.1	782.706	3277.04	2216.6	16658.9	7312.53	692.673	4533.07	4261.35	8894.57	100438	27042	303663	14543.1	15408.9	30637.6	24606.4	0	31274.3	3450.47	4334.69	3254.22	4214.87	2123.31	854.831	98665.4	60031.8	15350.1	11089.2	9538
42	Int. I.	3342.64	4213.52	427.605	1681	1043.33	11852.5	2684.88	0	4556.69	15239.4	3338.69	8927.45	9179.58	37353.7	4790.51	3264.21	463.347	6235.97	25229.7	334.444	2216.57	539.214	0	2476.01	795.064	3164.89	3539.11	4849.45	55758.7	19709.8	182123	10900.9	5734.21	21634	19062	0	13696.4	889.577	0	1968.57	905.69	913.558	221.806	29640.5	45522.5	11016.5	4130.92	17949.8
43	Int. II.	3367.15	4244.57	191.51	3031.04	249.321	12040.9	1015.13	414.099	8903.59	13295.4	3798.43	9667.57	8632.82	41829.7	10566.4	3028.17	305.152	5965.96	22474.2	329.383	0	1293.81	8388.88	4299.86	0	4665.69	4390.89	6487.12	55193.6	22775.8	191576	2536.77	4939.29	21571.1	24217.2	1950.23	22458.8	1692.46	1628.34	4452.77	3276.05	1145.14	774.287	60892.4	39824.1	9013.7	4465.49	7670.07
44	Int. II.	2936.73	8940.36	618.427	2725.88	4846.02	10338	2078.26	2920.81	7320.35	32620.7	4062.94	15874	11227.9	49658.5	4168.13	3743.62	516.59	8638.3	27770	170.782	3853.78	992.701	11465.1	4133.18	923.019	4050.44	4160.03	4816	67973.9	19724.2	206859	3037.7	5947.08	22839.3	19305	970.622	18614.7	1184.47	1501.32	4093.62	1740.43	2136.57	875.26	48895.8	80419.6	8478.94	3015.25	21227.8
45	Int. II.	2577.7	6489.78	1678.84	3532.57	2669.57	10164.1	2389.38	2276.2	10783.4	26147.5	2497.63	10644.9	8840.03	40344.5	3519.41	1060.1	3290.46	6545.07	21254.3	2405.62	1868.62	0	4133.72	6621.58	527.435	3457.43	2651.86	2687.32	16520.8	20332.2	59258.5	6431.56	3991.91	20233	18725.3	290.628	31228.8	0	3212.93	3345.88	2510.01	119.691	419.858	81757.6	56230.4	9631.24	1971.66	20764.8
46	Int. II.	2507.88	3277.76	249.947	1618.4	2212.32	11146.3	1438.56	1542	4697.85	10024.4	3289.57	10114	9641.75	27147.8	4379.54	4253.52	608.974	7271.7	22860	191.073	3127.12	504.182	5773.7	2062.74	445.958	4783.41	2772.29	4882.42	54601.5	19177.8	173662	11403.7	6446.8	22255.5	20369.3	717.938	14402.4	0	883.176	783.503	0	899.729	735.852	33022.4	64153.5	12275	3401.57	14830.4
47	Int. II.	3721.35	4449.57	3891.67	3836.43	206.31	11298.2	7188.66	315.759	11801.8	17752	2218.58	3691.6	13181.8	50841.5	3664.1	3370.85	4507.99	8297.28	30680	4201.23	3248.21	2113.37	7020.84	5828.45	0	5234.74	3479.64	3528.5	25748.6	21557.7	87893.9	8849.93	7056.25	28398.4	20154.3	0	28987.5	878.199	2296.24	2596.19	7871.86	1020.62	299.817	84101.7	50236.3	6842.01	4636.57	4650.44
48	Int. II.	3091.62	6822.54	259.081	1798.87	163	10973.4	1294.75	219.742	6116.48	39997.8	2067.97	14654.4	10413.5	59772.4	5137.13	1577.7	447.809	5899.76	22007.4	180.024	0	1135.75	3702.32	3451.24	0	4694.15	4574.93	5377.59	52625.4	21199.7	170847	7001.25	4809.27	23262.4	19803.5	1592.54	16332.8	809.682	0	4840.18	3127.61	867.61	667.377	41533.9	37981	13554.1	7976.05	8224.23
49	Int. II.	3152.9	8634.75	2975.93	3224.07	482.067	12562	4670.15	650.209	8327.99	36736.3	6112.59	11250.4	10495.2	45174.7	2563.51	3660.93	723.852	6768.57	29710.1	423.206	2434.37	1432.26	7648.65	4651.51	0	4075.82	2678.93	7838.4	104629	25492.1	328760	14500.4	10940.4	25303.7	25737	1377.57	20019.3	3367.34	1565.91	0	7037.58	3482.94	768.879	53675.5	54175.6	10153.3	7091.47	13165.2
50	Int. II.	2973.56	1321.86	1649.95	535.64	0	10488.5	2674.09	1525.98	1985.38	5490.24	3399.47	14825.6	8639.67	10715.7	1982.87	2114.52	528.563	6541.77	25745.6	162.692	3405.51	444.204	0	1424.97	0	4457.97	2779.3	3997.08	62600	18512.9	184313	7862.5	6281.32	21987.3	22828.6	0	5310.41	1736.6	542.215	1663.95	5634.19	450.532	0	10118	64764.1	9670.88	2330.2	13834.3
51	Int. II.	3211.19	1987.66	196	5414.54	2895.92	9777.35	1049.08	3132.51	16504.1	6228.15	2661.41	8596.66	8607.64	11425.7	2229.87	1119.87	3012.19	7339.56	25179.4	4586.37	2995.4	2147.21	5990.89	9620.03	478.41	2467.08	4126.16	2418.85	23374.3	17476.5	78266.4	15188.4	6912.41	23267.8	18496.3	259.795	39130.7	620.427	5342.15	4051.31	3466.16	668.337	0	117849	73269.7	10413.3	2377.99	15906.4
52	Int. II.	1613.87	3576.5	365.767	4366.89	0	6255.62	2260.4	1062.95	14169.5	17778.5	3169.27	3651.08	7200.97	31002.9	4194.61	4017.04	4927.11	8699.81	25245.5	0	3033.89	2660.66	3468.85	7321.87	628.411	2183.59	3556.86	2774.07	24560.1	18400.6	85500.5	19722.1	11497.7	22629.7	20984.8	212.156	33850.1	759.575	3376.22	3017.38	3221.79	0	137	94588.9	67023.9	10951.4	6400.09	16744.8
53	Int. II.	3370.43	1780.9	593.79	1243.85	1036.94	10665.2	2877.3	625.966	4276.12	6532.97	4714.75	13581.6	10085.3	29245.1	8170.38	3898.14	418.582	7435.66	27289	536.519	2481.51	710.315	3689.45	1016.1	963.364	3795.85	3701.21	5742.37	67161.7	18999.4	211059	9910.15	9983.08	21747.4	19722.7	359.707	9244.67	1461.75	474.033	1685.48	3097.15	2281.75	228.974	24971.8	54420.7	9062.39	6844.14	7998.53
54	Int. II.	2909.9	1688.96	707.227	5569.88	269	11639.3	3460.75	0	15824.1	14249.5	3268.48	7688.8	10723.1	38121.9	12257.3	2282.71	4853.63	6512.5	27862.3	5252.86	3020.46	2770.35	0	9220.66	0	4787.2	4796.32	3433.59	21254.4	23462.8	80660.4	25008.5	0	24798.7	24266	1018.25	41812.9	0	4692.25	3710.94	10636.8	566.731	359.318	118764	48392.7	17280	7240.09	10804.5
55	Int. II. R.	3162.35	2802.52	1925.09	1912	3490.31	10482.2	2615.5	2467.81	5155.33	11376.5	0	12395.9	10065.3	8911.94	1096.18	1558.05	2243.9	6660.07	21898.3	2360.22	0	495.683	334.344	2706.61	3005.35	3404	284.05	2515.97	19571.2	16688.2	69376.4	12577.4	10961.9	22480.6	15125.3	262.985	16077.8	688.93	0	509.381	139.221	464.207	573.487	35841.2	48038.7	10063.7	971.826	12149.4
56	Int. II. R.	3463.67	5994.04	440.431	1679.87	0	13734.7	1829.41	2384.23	4858.05	23009.1	3116.94	18588.3	13809.5	21143.2	4292.3	4568.42	4468.61	8302.7	29760.3	3053.8	3829.66	1087.68	1133.38	3599.2	3585.35	4164.63	2389.39	2602.67	19866.2	21626.9	69769.3	19036	14298.3	24726.7	20777	2822.13	13596.7	372.552	512.283	1614.25	1815.26	729.152	3913.87	37029	75091.7	19902.8	3153.64	13182.9
57	Int. II. R.	3524.22	29764.6	6914.58	2248.57	1490.95	10157.1	4713.13	907.06	7380.47	115881	5279.96	8141.89	10560.8	193920	17966.8	7330.63	1989.67	4449.29	24131.6	2110.03	0	1085.41	2670.72	4382.5	78238.4	4049.56	448.127	4709.66	32968.2	18888.2	120144	14150.1	9138.15	23391.1	19798.6	5874.79	19937.5	988.553	1353.46	0	447.625	581.538	13616.3	49633.5	20026.2	4318.48	2352.34	4396.76
58	Int. II. R.	3500.58	2308	748.748	3516.54	3259.06	10684.7	1686.37	2462.77	9223.98	10896.7	4283.81	13389.5	11346.1	3785.37	719.014	1853.33	678.928	8012.77	27411.9	311.071	3571.7	1212	9642.8	5085.38	1402.83	3147.13	4053.38	5147.09	75195.8	26973	229598	6055.38	15246.3	22928.8	24768.9	432.048	24094.7	2017.23	2349.49	1593.26	2094.87	2277.26	646.071	66593.4	78106.9	18652	3366.62	21273.2
59	Int. II. R.	0	5307.41	920.092	3419.88	7568	12423.4	3042.87	5492.67	7591.69	17337.1	5314.93	9593.64	11957.8	10562.9	4242.74	2672.43	471.999	9738.73	31763.3	420.921	4036.45	1293.15	9477.86	4302.09	1428.68	4097.27	2368.93	6055.54	84282.9	22573.3	244876	34493.3	20540.3	24045.2	24477.5	1244.61	20546	2228.43	2065.42	1469.6	0	1671.69	767.943	56899.7	89171.3	14868.2	1658.26	24169.5
60	Int. II. R.	2526.87	793.913	1277.62	8012.7	498	10299.7	3744.19	431.919	23513	5050.52	3414.72	13296.1	9914.73	4190.8	646.966	2608.56	4015.75	8042.27	29001.4	4255.46	3431.37	3212.78	0	11606.3	524.455	4138.8	639.631	3992.71	29639.5	23576.2	102745	15876.6	16889.1	25954.5	26233.5	863.912	51560.2	993.458	6296.32	0	507.215	479.716	0	158077	51764.9	10805	6743.85	8167.86
61	High	4189.95	4825.63	3546.37	1622.26	374.074	11382.3	7079.13	495.741	4398.79	24430.8	3246.12	16747.5	11781.8	83372	8039.56	2688.59	303.858	7997.48	31288.5	334.299	3034.26	801.188	9511.8	3189.07	0	5716.48	7903.9	6681.31	63758.9	20772.9	200275	13524.2	5069.74	25709.4	21788	461.768	15204.8	1714.09	733.393	5080.48	17464.6	2742.48	554.953	34765	56298.4	15930.1	7092.51	13726.1
62	High	3136.93	543.599	622.404	10125.4	925.806	11326.4	2390.33	590.51	29315.7	5146.93	2932.56	5184.7	11534.7	9744.27	1010.25	767.275	2811.98	7028.95	24865.8	3936.43	3443	5832.25	584.554	16023.5	436.011	4194.19	4478.15	2699.44	26876.1	25409.1	93096.9	11737.8	0	20335	25492.1	112.297	58617.4	732.309	11303.5	2283.96	8822.32	1049.7	0	219659	34817	13421.1	9160.55	8366.92
63	High	2600.02	2775.54	3125.41	3526.03	3098.19	10419.3	5527.28	0	8866.09	12257	3162.22	8761.49	8016.86	38761	2287.18	1452.92	3712.92	7645.63	26141.5	4976.38	3766.04	855.722	0	4648.4	0	3470.01	1505.45	3289.72	22263.1	23940.5	80207.1	18576.2	3341.64	22246.2	19618.4	581.224	24852.1	636.09	1270.15	3290.7	3164.68	622.935	353.678	63392.9	59149	12325.8	4268.1	16645.7
64	High	3337.06	1994.83	2048.29	9846.82	84	12187.1	3986.64	284.747	25881.8	10511.3	4552.37	5023.18	12566.4	44222.8	10070.9	2397.31	4461.93	7495	31678.8	7053.45	5339.9	4629.2	9975.61	15164.3	0	4656.16	6797.52	4605.17	39156.3	26918.4	132242	32040.5	8471.52	28450	29871.4	773.024	59348.3	1448.15	9915.03	5013.15	18543.9	1308.27	376.715	178398	61619	32208.1	16497	8324.04
65	High	3640.06	2447.52	3135.89	2019.65	3064.41	12180.2	5857.59	2605.85	8562.2	12871.4	3571.13	14283.3	11358.3	51781.4	1546.72	3240.23	3914.21	7155.91	25035.9	3079.57	0	812.255	2440.69	4665.53	322.313	4772.55	1705.93	3767.67	25651.7	21969.9	94523.9	6123.64	3897.6	24191.2	22819.6	437.317	22932.9	480.015	2019.88	1965.83	0	476.98	162.945	66414.8	55586.3	14688.1	4854.76	22869.6
66	High	2855.82	1012.48	2278.4	1756.47	2790.91	12492.8	3666.15	1501.74	5642.07	6231.97	5263.92	13517	9756.5	36095.2	4392.7	654.57	680.945	8116.66	32931.8	262.037	3888.7	1048.18	4423.73	3221.25	0	3017.54	4333.1	7128.91	92308.1	23192.9	278301	18999.4	0	25121.5	25576.6	612.362	13061.4	0	472.499	7340.69	10822.9	0	475.633	41129.2	65812.1	15947.6	6047.82	16544.1
67	High	3449.21	3577.3	3262.1	1671.24	181	11570.6	6427.8	120.966	4329.41	15363.6	4964.31	12607	9439.25	64056	3407.18	2898.08	1064.61	6699.14	29418.8	540.8	4483.03	764.398	3075.47	2474.29	0	4247.14	3325.38	8941.2	99897.2	26973	292560	28781	0	24995.9	25575.1	775.407	15219.2	2379.95	875.729	7011.77	14659.1	3646.13	630.418	33991.6	57711.6	17059.3	7348.32	8375.12
68	High	2489.55	1803.02	2234.27	8259.25	958.321	9698.86	2712.64	504.886	21284.6	5409.91	2343.13	13863.4	0	61246.8	3187.16	1621.13	4030.47	5934.59	24235	5375.48	3874.37	2994.29	6267.54	12568.5	0	3334.69	3381.41	1926.98	26999.8	22791.3	92655	13795.8	0	21303.3	21025.1	1025.75	48102.6	534.37	7517.35	4950.11	7139.95	0	501.279	153870	57959.7	18932	5580.49	13969.4
69	High	3531.97	4035.94	4582.47	2237.18	401.845	10263.5	5617.63	174	6111	17143	5110.31	9190.56	11016.8	127334	3688.3	2590.57	971.676	9753.29	29152.9	436.96	4613.64	803.553	13297.8	3173.46	5843.43	4414.12	5310.2	7356.55	77877.2	26376.6	241495	14351.9	4081.48	26921.4	25785.3	678.912	16080.1	2173.39	1354.62	4640.54	17643.6	3594.98	646.056	41562.3	89650.4	58122.1	34917.2	31137
70	High R.	0	2982.48	273.785	2644.68	392	9427.05	2489.41	778.434	8234.04	11178	3531.62	12856.9	9459.11	4187.79	1953.25	1352.42	349.484	6496.45	25583.6	500.533	3052	1508.53	13459.2	5230.03	2753.53	3391.71	2738.29	7132.38	57788.3	21740.2	197635	11861.2	19072.5	24052.6	20290.1	567.965	22712.3	829.565	0	614.248	2133.79	2639.79	83.429	62893.1	53437.6	8547.21	4598.96	6907.76
71	High R.	3025.46	3777.41	212.556	3726.43	2707.18	11346.7	1151.82	2300.91	10124.1	15680.2	4399.52	7269.23	12080.4	12938	3441.87	5523.12	390.255	7400.03	28949.9	641.684	4646.61	1629.58	14799.1	5863.8	3749.15	2400.8	2998.43	5264.16	88425.8	24881.8	267659	27386.2	19346.4	25321.1	25165.6	3666.69	26970.7	2887.89	1815.26	839.112	3042.08	3360.42	2976.24	68544.6	69686.1	14846.5	3946.89	16672.6
72	High R.	3637.06	2295.17	0	3287.21	3498.07	11294	4299.12	0	7401.02	10532.7	1632.93	12248.9	8819.17	7013.1	2244.65	3698.81	3091.27	5969.1	21537.5	2170.89	1601.22	1024.66	3577.63	5413.27	1519.14	3733.51	1241.91	2193.88	14136.3	16493.5	46658.8	24049.1	18334.5	20693.8	17350.5	104.753	23261.8	276.434	2090.63	816.425	0	249.003	0	61479.5	65797.3	11210.4	0	19612.9
73	High R.	0	4751.8	846.696	5537.03	3528.21	14334.3	3377.77	3259.74	17189.7	20632.1	3821.56	17512.5	11034.2	12385.7	1465.04	1371.75	4768.97	8906.64	38519.4	5362.39	4113.66	3453.06	7137.69	10003.9	2284.66	5383.69	3386.81	1376.3	30657.4	24184.5	100072	27814.1	23424	31464.1	26400.5	351.385	40824.3	716.086	5312.36	0	961.909	1588.91	189.667	119389	97414.1	12558.7	0	23251.4
74	High R.	2973.16	2183.97	912.793	1888.72	6320.23	10329.7	2788.85	4333.12	4535.64	16893.1	2330.69	11157.3	0	7550.96	1663.5	1778.71	814.051	5930.42	22096.7	1765.73	1721.11	0	4837.54	2049.83	1526.09	4546.6	1385.12	2190.05	23302.6	20308	76758.3	18236.6	6429.38	22816.8	18701.3	1254.2	15132.9	394.668	1003.61	396.913	654.506	0	1722.59	39091.9	76258.6	12581.7	0	19833.5
75	High R.	2922.43	1384.86	300.557	2581.94	4123.43	11527.4	748.413	3096.73	7268.4	6887.64	2433.97	9772.48	9034.79	4400.96	570.025	767.292	0	7382.24	20723.8	239	0	1186.18	8458.62	3229.78	565.045	3818.49	1275.45	3998.14	52068	17672.1	167931	10608.6	9942.1	18623.3	19303.4	377.995	19557.3	1185.27	1269.32	799.569	819.331	755.435	579.18	48151.3	70614.6	10470	0	15558.8
[truncated: 127 more columns]

## Sheet: DI-MS lipids (Neg)
sample	Class	CER(34:1)	CER(34:1)	CER(40:1)	CER(40:1)	CER(42:1)	Cer(42:1)	Cer(42:2)	FA(C12:0)	FA(C14:0)	FA(C14:1)	FA(C15:0)	FA(C16:0)	FA(C16:1)	FA(C17:0)	FA(C17:1)	FA(C18:0)	FA(C18:1)	FA(C18:2)	FA(C18:3)	FA(C20:0)	FA(C20:1)	FA(C20:2)	FA(C20:3)	FA(C20:4)	FA(C20:5)	FA(C21:0)	FA(C22:0)	FA(C22:1)	FA(C22:3)	FA(C22:4)	FA(C22:5)	FA(C22:6)	FA(C24:0)	FA(C24:1)	LPC(12:0)	LPC(15:0)	LPC(16:0)	LPC(17:0)	LPC(18:0)	LPC(20:4)	LPE(16:0)	LPE(18:0)	LPE(18:1)	LPE(18:2)	LPE(20:0)	LPE(20:1)	LPE(20:2)	LPE(20:4)
S3	C.	0.00415675	0.0408042	0.01157	0.00827396	0.0514569	0.0967803	0.037781	0.150235	0.81594	0.0286437	0.258204	20.1731	1.99799	0.343098	0.0970443	9.49452	12.0251	18.8653	1.64458	0.216867	0.328085	0.241245	0.676352	13.8937	1.27426	0.00633616	0.0536185	0.0213752	0.0101934	0.549611	1.05663	1.63334	0.108306	0.0611485	0.0927331	0.0100934	0.0751668	0.00483514	0.032271	0.013961	0.149807	0.229883	0.0573657	0.020631	0.0353642	0.0105497	0.00619619	0.0830585
S7	C.	0.00811774	0.0649223	0.0133085	0.0119548	0.0554748	0.112753	0.0557037	0.200838	0.970061	0.0285048	0.268809	18.2366	2.51917	0.351948	0.110744	10.9859	14.2488	15.0676	1.23797	0.272898	0.230489	0.273098	0.683071	10.3046	0.987287	0.00243536	0.0465413	0.00821677	0.0241997	0.934276	1.10386	1.93723	0.0667696	0.0265416	0.272741	0.0132517	0.101505	0.00808163	0.0522216	0.0220433	0.153822	0.261923	0.0562841	0.0127952	0.0561937	0.015431	0.00933596	0.0813598
S2	C.	0.00548534	0.0427512	0.0117614	0.0108103	0.0555541	0.0992689	0.0348092	0.167891	1.03515	0.0325752	0.382994	22.044	1.90411	0.440689	0.128349	11.4948	11.2349	17.642	1.48249	0.475514	0.307553	0.221786	0.599451	12.2503	1.10311	0.0521947	0.400729	0.0373053	0.0113505	0.48285	0.94949	1.43484	0.825396	0.0739859	0.0730042	0.00503047	0.0570026	0.00202027	0.0277875	0.00830247	0.131412	0.197598	0.0448	0.0169009	0.0309882	0.00801442	0.0040593	0.0676374
S1	C.	0.0146216	0.10256	0.0227593	0.030831	0.119577	0.264389	0.110617	0.356608	1.28315	0.0109496	0.319008	18.8062	0.809502	0.487191	0.0536934	17.6811	5.19456	8.4005	0.672471	0.436699	0.0987829	0.129819	0.340545	7.23007	0.821267	0.00446925	0.0635319	0.00588719	0.00557431	0.520821	0.733603	1.41359	0.0696316	0.0319635	0.32885	0.0176741	0.164985	0.0123409	0.0874715	0.0353524	0.180986	0.405709	0.0574639	0.0216938	0.0931648	0.0185613	0.0173722	0.0776676
S10	C.	0.00802643	0.0777191	0.0155899	0.021723	0.072551	0.166177	0.0795214	0.262456	1.20933	0.0143622	0.284495	20.8827	1.56199	0.416621	0.0729948	15.0795	9.78235	11.943	1.04799	0.362828	0.155818	0.169749	0.511044	8.16741	0.674701	0.00215853	0.0534834	0.00588137	0.00929664	0.424961	0.567324	1.21507	0.0559476	0.0290147	0.272307	0.0137479	0.127389	0.00896737	0.0736646	0.0235587	0.222659	0.410637	0.0714524	0.0224171	0.0885649	0.0210971	0.018298	0.0912989
S12	C.	0.0117377	0.0933734	0.0155528	0.0218071	0.0833374	0.184156	0.109451	0.420573	1.2744	0.0106473	0.345569	16.9332	2.13366	0.425772	0.0940078	12.983	12.7185	10.3777	0.845056	0.284154	0.180676	0.205495	0.373409	5.43572	0.644466	0.00479015	0.0514707	0.00916871	0.00393933	0.31601	0.469425	0.80756	0.0705867	0.0366624	0.115486	0.026958	0.15323	0.0196442	0.0880888	0.0366309	0.138321	0.399734	0.0801513	0.0199063	0.116213	0.0364447	0.0297323	0.0706317
S11	C.	0.00632177	0.0740898	0.00764371	0.0122396	0.0445914	0.114227	0.0638205	0.155997	0.980404	0.0311681	0.27688	18.1272	2.41778	0.355722	0.116378	11.8845	13.6578	13.6151	1.11203	0.268898	0.216916	0.258955	0.65049	8.73553	0.819544	0.00143676	0.0398627	0.0067041	0.0218436	0.834208	0.961204	1.66838	0.0489913	0.0235486	0.258101	0.0105186	0.119507	0.00556769	0.0631128	0.0247192	0.168613	0.353159	0.0659048	0.0124703	0.0814704	0.0226912	0.0144909	0.0831387
S6	C.	0.0119948	0.0999893	0.0151181	0.0217976	0.0817915	0.220415	0.077619	0.255478	0.874047	0.0238148	0.264402	17.1575	1.4925	0.292993	0.0605601	8.48137	9.5315	13.3435	1.08428	0.151747	0.133572	0.183997	0.499746	9.17702	0.80171	0.00325632	0.0334268	0.00644928	0.010393	0.560048	0.800111	1.8752	0.057983	0.0259651	0.468292	0.0164816	0.165806	0.0121587	0.0980084	0.0357273	0.255575	0.545414	0.0555541	0.0245698	0.123262	0.0194095	0.0235343	0.117174
S5	C.	0.00349045	0.0525101	0.0077125	0.0106601	0.046722	0.12656	0.043715	0.145261	0.724147	0.0259444	0.269688	20.4005	1.96022	0.347862	0.0958503	9.73177	12.0157	18.2548	1.56156	0.21675	0.347449	0.238726	0.634508	12.4188	1.08919	0.00516457	0.0444848	0.0227865	0.00751175	0.536941	0.999453	1.51345	0.0769344	0.0599838	0.103205	0.00942945	0.0797649	0.0041094	0.0376434	0.0143586	0.167065	0.293234	0.0558708	0.0184373	0.0510035	0.0147334	0.00910353	0.0800588
S9	C.	0.00871623	0.0887707	0.00887434	0.0172123	0.0542113	0.152286	0.0759812	0.210747	1.03486	0.0227885	0.280526	17.9304	2.28894	0.38497	0.10112	13.2416	12.6752	12.3114	1.01827	0.335728	0.198069	0.228391	0.532151	7.51028	0.725856	0.00224524	0.0498094	0.00595521	0.0176126	0.672841	0.790971	1.37562	0.0513199	0.0243914	0.209066	0.0139062	0.118055	0.00856064	0.0636531	0.023964	0.171073	0.373622	0.064703	0.011555	0.099642	0.0248317	0.0150402	0.0777422
S8	C.	0.0131808	0.073803	0.00881081	0.0122633	0.0552711	0.113569	0.061239	0.200819	1.00979	0.026365	0.265553	19.0185	2.80735	0.346362	0.113168	11.7567	14.6792	13.9334	1.21805	0.263471	0.214026	0.257848	0.606335	8.8614	0.877302	0.0017238	0.0393565	0.00721143	0.0197601	0.739231	0.882321	1.67221	0.0428786	0.0248644	0.198601	0.014279	0.124344	0.00861672	0.0654887	0.0261608	0.166351	0.273665	0.0656606	0.0133113	0.0609039	0.016776	0.00986364	0.0918981
S4	C.	0.00995077	0.0758016	0.0115874	0.016979	0.0633621	0.154896	0.0650967	0.195558	0.800465	0.0271973	0.269425	19.2489	1.86579	0.296044	0.0890938	7.51106	10.6777	17.4961	1.59497	0.132577	0.174405	0.154611	0.567376	11.7484	1.14786	0.00271358	0.0303021	0.0107436	0.00867147	0.536335	0.995628	1.15716	0.0541408	0.0322544	0.287005	0.0138239	0.123018	0.00761262	0.068576	0.0261093	0.216054	0.362657	0.0502248	0.0247571	0.0764436	0.0126968	0.0151331	0.112664
S13	C.R.	0.0102581	0.0638303	0.0181117	0.0174029	0.0891096	0.154491	0.0636857	0.565154	1.90398	0.0169606	0.454555	23.0955	0.722322	0.667865	0.0714157	22.2288	6.40213	10.4539	0.720799	0.604064	0.17592	0.249592	0.343585	6.64388	0.438068	0.0101194	0.0837031	0.0103807	0.00638579	0.763624	0.650489	0.951181	0.0721481	0.0351586	0.13	0.0186785	0.0909387	0.0111602	0.0535846	0.023927	0.109818	0.231028	0.0429578	0.0201752	0.057324	0.0135166	0.0170449	0.0539655
S15	C.R.	0.0120741	0.0739024	0.0217583	0.0252599	0.103111	0.187797	0.0866008	0.424534	1.37623	0.0219086	0.421185	18.672	1.37678	0.466977	0.104773	12.8551	9.06808	11.6957	1.04191	0.398918	0.376335	0.203417	0.377573	9.43675	0.534008	0.037724	0.259858	0.0447218	0.00907743	0.446951	0.608675	1.35842	0.614856	0.132728	0.153265	0.0245346	0.157034	0.0161867	0.0897924	0.0327132	0.217067	0.425507	0.0755871	0.0262681	0.096065	0.0206905	0.0179119	0.0886059
S16	C.R.	0.0161246	0.0904032	0.0216181	0.0265413	0.118685	0.24718	0.0888502	0.440657	1.55181	0.0115371	0.332962	20.1602	0.628657	0.48785	0.0436578	18.0739	4.61106	7.08718	0.555719	0.442175	0.0962251	0.113944	0.224567	5.87154	0.499454	0.00688799	0.0726149	0.00639134	0.00371611	0.423221	0.650853	0.853829	0.0904121	0.0301178	0.275838	0.0249692	0.18197	0.0208839	0.118579	0.0391985	0.265629	0.523236	0.0470105	0.0298073	0.128597	0.0154404	0.0201466	0.0880579
S14	C.R.	0.0166135	0.115117	0.0207618	0.0356543	0.136216	0.303684	0.126498	0.609444	1.93019	0.00164725	0.41346	18.7187	0.184005	0.651169	0.0346914	23.8287	1.29007	1.50886	0.0502217	0.640159	0.0251648	0.020383	0.0586102	1.7622	0.0378371	0.0116524	0.102011	0.00547924	0.000317367	0.0443761	0.0780427	0.419862	0.102333	0.0398165	0.259003	0.0280293	0.237772	0.0206324	0.130611	0.0436628	0.265727	0.63341	0.0663561	0.0240727	0.144728	0.0276082	0.0311582	0.0657475
S17	C.R.	0.0113987	0.0902678	0.0178123	0.0267923	0.109499	0.24831	0.0868228	0.387686	1.48197	0.0117185	0.335998	18.0195	0.595207	0.523026	0.0436509	19.4683	4.12279	6.42457	0.488766	0.514475	0.084366	0.0985668	0.18921	5.10457	0.415145	0.00736325	0.0819751	0.00707142	0.0032171	0.351212	0.55178	0.754789	0.0935721	0.0285038	0.520995	0.0211287	0.174414	0.0154579	0.109659	0.0369085	0.244414	0.510063	0.0460205	0.0263144	0.12533	0.0188723	0.0214357	0.0804979
S18	C.R.	0.00921511	0.0829295	0.0151224	0.0240759	0.0939398	0.230797	0.0793245	0.309669	1.32624	0.0120326	0.302587	18.641	0.740146	0.482497	0.0445846	18.1739	4.96698	7.20016	0.566496	0.44174	0.103181	0.11775	0.220306	5.42451	0.456652	0.00462944	0.0679566	0.0076413	0.00421753	0.402862	0.610513	0.820808	0.0788856	0.0291299	0.400124	0.0211541	0.173619	0.0173407	0.113266	0.0331668	0.275293	0.549612	0.0543655	0.0293134	0.147159	0.0192633	0.022942	0.0905963
S19	Low	0.0191647	0.121541	0.0214316	0.0194824	0.101203	0.185661	0.113387	0.552012	1.71532	0.0114914	0.419091	22.6797	0.892326	0.605671	0.0614464	23.6082	4.95325	5.42685	0.435284	0.544176	0.0521317	0.0541073	0.398585	7.26809	0.229097	0.00559132	0.0694963	0.00451042	0.00406226	0.224333	0.334476	0.805804	0.0553811	0.0269497	0.180741	0.0295151	0.161492	0.0224884	0.12557	0.0492152	0.299013	0.570759	0.0616647	0.0154251	0.138944	0.0150159	0.0185195	0.0953863
S27	Low	0.0125006	0.0781672	0.00970342	0.0112857	0.0783347	0.149537	0.0962071	0.555642	1.71242	0.0215468	0.472549	19.5798	1.72506	0.489476	0.100764	12.7899	9.69167	9.07741	0.688345	0.28186	0.104775	0.112407	0.655275	7.10024	0.182812	0.0222074	0.175297	0.0165583	0.016565	0.283977	0.281618	0.79456	0.584882	0.0446249	0.086611	0.0275173	0.161924	0.0161364	0.102822	0.0422088	0.371174	0.599067	0.0627555	0.0258613	0.127366	0.0151	0.0251682	0.147089
S30	Low	0.0173361	0.11949	0.0175166	0.0290622	0.126262	0.299021	0.152667	0.403745	1.32842	0.0145846	0.304616	18.3966	1.0669	0.457206	0.0602647	17.5423	7.83356	5.16152	0.356644	0.383213	0.0934305	0.0975489	0.749475	6.28189	0.117805	0.00367627	0.059715	0.00777132	0.0182563	0.195091	0.215629	0.649078	0.0673873	0.0318198	0.228728	0.0253249	0.21772	0.0154059	0.110626	0.0440677	0.366398	0.701529	0.099465	0.0214272	0.128431	0.0282215	0.0260694	0.129625
S24	Low	0.00970082	0.0978966	0.0161947	0.0292071	0.13089	0.312568	0.137699	0.527483	1.71581	0.00317599	0.365913	16.3955	0.483717	0.509624	0.0371236	17.7559	3.15174	2.3045	0.108549	0.406778	0.0385843	0.0348536	0.302768	3.68383	0.0425518	0.00726034	0.0690475	0.00500494	0.00158147	0.0727458	0.0924569	0.493339	0.0826878	0.02933	0.330345	0.0416827	0.398196	0.0239922	0.18383	0.07677	0.477059	1.15919	0.108185	0.0311491	0.220926	0.042464	0.0442135	0.159245
S26	Low	0.0203529	0.115659	0.0197415	0.021035	0.132047	0.269505	0.125434	0.45259	1.48121	0.0126131	0.335987	16.763	0.880609	0.40544	0.046875	14.2091	6.80775	4.73425	0.266062	0.297612	0.0621475	0.0635098	0.543712	5.73507	0.0832303	0.00782407	0.0516534	0.00430104	0.0135734	0.185997	0.218561	0.712784	0.0710502	0.0252539	0.178353	0.0376644	0.351197	0.0205108	0.165598	0.0644118	0.347254	0.923422	0.0859034	0.019171	0.171483	0.0346808	0.0309701	0.148156
S29	Low	0.0149933	0.0970114	0.019341	0.0229036	0.134112	0.272734	0.104353	0.564159	1.75733	0.00914644	0.426617	18.8891	1.00072	0.618537	0.074902	20.5658	4.74843	3.74425	0.308229	0.521693	0.0500185	0.0532778	0.342375	3.34372	0.111901	0.00735863	0.0796423	0.00382969	0.00394048	0.1006	0.151887	0.458194	0.0707964	0.0217438	0.215018	0.0448207	0.255552	0.0285546	0.123229	0.0437899	0.334238	0.690548	0.0710682	0.0241091	0.137621	0.0258521	0.0312705	0.102135
S23	Low	0.0219535	0.16334	0.023476	0.0331828	0.154229	0.396544	0.172595	0.391582	1.35164	0.00744154	0.295636	16.38	0.487573	0.390959	0.0337434	15.881	3.07952	2.92968	0.138005	0.356731	0.0401328	0.0440175	0.252426	4.69318	0.0868675	0.00370493	0.0583602	0.00327757	0.00279998	0.149246	0.155867	0.467857	0.0728081	0.0270455	0.286399	0.0304097	0.307521	0.0161633	0.131184	0.0813063	0.349566	0.80345	0.0962949	0.0194674	0.146913	0.0333199	0.02706	0.145026
S22	Low	0.00217327	0.0310317	0.00666957	0.00392975	0.0224271	0.0511464	0.0232605	0.303039	4.58103	1.46531	5.74964	17.4501	20.5794	5.1841	4.49085	8.47222	13.3758	4.10262	0.223225	0.568612	0.718774	0.667443	0.559002	1.21437	0.0197359	0.0994277	0.405678	0.145806	0.0946755	0.0552009	0.0315734	0.0957661	1.08929	0.167474	0.0555757	0.00101838	0.0308346	0.000220174	0.0168237	0.00201176	0.0747688	0.126876	0.0175378	0.00190674	0.0245558	0.00216713	0.00160131	0.0225175
S28	Low	0.0242988	0.130874	0.0242727	0.0262344	0.164816	0.331947	0.120197	0.533387	1.4751	0.010227	0.355736	19.0592	0.83165	0.516477	0.0470201	19.2387	5.24178	4.78073	0.338917	0.487827	0.0603789	0.0661675	0.391441	4.50341	0.0949845	0.0072227	0.0746242	0.00457922	0.0070061	0.15277	0.149285	0.526609	0.0866416	0.0338685	0.180754	0.0328606	0.22593	0.0274958	0.152176	0.05194	0.384407	0.745424	0.0639391	0.0228598	0.159637	0.0208377	0.0281593	0.137423
S25	Low	0.0159574	0.111592	0.0197557	0.024996	0.116263	0.273229	0.0997194	0.381723	1.58932	0.0199735	0.337035	20.0643	0.661178	0.520952	0.0451106	20.8293	4.68021	5.31087	0.286289	0.547449	0.0614902	0.0789787	0.348297	6.65709	0.10559	0.00747378	0.0850621	0.00334795	0.00607311	0.273701	0.220903	0.807605	0.0921861	0.0311727	0.503947	0.0176816	0.161816	0.0129125	0.101023	0.0512157	0.269927	0.534731	0.0596811	0.0163722	0.115978	0.0197837	0.0207511	0.109738
S20	Low	0.0205886	0.145464	0.0286861	0.034506	0.173295	0.419963	0.233509	0.591901	1.36941	0.0127634	0.317213	14.3389	1.14331	0.348268	0.056715	11.4967	8.28684	4.38317	0.317543	0.235755	0.0975774	0.0816913	0.535405	5.97661	0.0863172	0.00700559	0.0532712	0.00856479	0.0119152	0.160189	0.182482	0.690559	0.0934081	0.04509	0.673457	0.033016	0.31054	0.0232499	0.19164	0.0887786	0.368694	0.802809	0.133781	0.0208934	0.192147	0.0437759	0.0274883	0.157695
S21	Low	0.02477	0.160993	0.0171154	0.0280673	0.127815	0.290073	0.15462	0.539594	1.91516	0.0140184	0.40158	20.2583	0.688965	0.611209	0.0507206	23.8292	5.13222	4.03706	0.227276	0.626953	0.0724926	0.101037	0.456225	4.4484	0.0792002	0.00852189	0.093176	0.00725348	0.00677077	0.116362	0.135821	0.624694	0.0877314	0.0410824	0.236506	0.0341992	0.276678	0.0241347	0.146878	0.0525896	0.251574	0.710993	0.0827212	0.0192555	0.160279	0.0357642	0.0414916	0.0901943
S41	Int. I.	0.00564853	0.0709619	0.0225994	0.0224477	0.112649	0.29712	0.113688	1.57184	3.3898	0.0490829	0.939493	30.1385	0.985874	1.02098	0.110435	33.9063	5.30266	2.71064	0.209215	0.900259	0.0562521	0.0508051	0.641798	5.59622	0.100389	0.0269446	0.144576	0.0104152	0.009874	0.0883978	0.0966631	0.503858	0.126705	0.0402328	0.133902	0.0580123	0.133552	0.0295084	0.0714869	0.038049	0.318604	0.810074	0.0694584	0.0109255	0.139568	0.0349805	0.027701	0.0726328
S42	Int. I.	0.0212878	0.135905	0.0322291	0.0379055	0.231398	0.46252	0.217473	0.778937	1.90496	0.0208906	0.475177	21.0463	0.938168	0.501749	0.0632881	17.8216	5.0661	3.40402	0.185568	0.363039	0.0602419	0.0592743	0.598358	6.49513	0.150473	0.00677083	0.078528	0.00876133	0.0128934	0.155445	0.14483	0.796821	0.116731	0.0439071	0.144496	0.0661407	0.367002	0.0252668	0.120126	0.0706708	0.662683	1.19595	0.134975	0.0328814	0.142954	0.0445066	0.0323158	0.197735
S37	Int. I.	0.014736	0.10796	0.0245822	0.0298562	0.140516	0.301862	0.111484	0.597643	1.93669	0.00649075	0.403202	24.5103	0.219527	0.60193	0.032332	26.5309	1.56859	1.22443	0.0572035	0.678901	0.0284407	0.0222363	0.228941	3.0311	0.0330093	0.00746712	0.0984408	0.00259339	0.00402693	0.0738209	0.0953973	0.440482	0.0765854	0.0237562	0.644243	0.0385471	0.258284	0.0196691	0.106502	0.0491152	0.459243	0.850006	0.063577	0.0166102	0.130393	0.0255676	0.0197069	0.10681
S32	Int. I.	0.0118728	0.0888303	0.024407	0.0220267	0.15717	0.330765	0.147522	0.511735	1.68899	0.00925171	0.393034	19.5075	0.602324	0.624864	0.049849	23.4278	3.93565	2.43985	0.14566	0.575036	0.0420065	0.0399402	0.297342	3.3995	0.0618366	0.0077236	0.0750267	0.00424253	0.0021098	0.0657999	0.0848682	0.33679	0.0706892	0.0247241	0.189976	0.0304322	0.21437	0.0172945	0.111229	0.0395471	0.332609	0.77637	0.127612	0.0230925	0.128643	0.0361512	0.0285572	0.124771
S33	Int. I.	0.0183234	0.118601	0.0255922	0.0283794	0.158298	0.350267	0.16857	0.514451	1.72283	0.00519766	0.387032	18.4319	0.300616	0.579943	0.0428662	20.7485	2.27239	2.08877	0.0990966	0.511585	0.0271847	0.0328378	0.297759	3.44639	0.0469714	0.0086193	0.0862735	0.0035979	0.00273374	0.0775713	0.0924899	0.447369	0.0982637	0.0290766	1.01923	0.0349125	0.26743	0.019901	0.133797	0.0511906	0.380597	0.785963	0.0736027	0.0219213	0.151799	0.0263673	0.0291386	0.12271
S38	Int. I.	0.0151412	0.11021	0.0216181	0.0305284	0.17106	0.402276	0.144807	0.690772	1.56093	0.00200421	0.350082	14.698	0.324187	0.478954	0.0350455	17.5793	2.03174	2.04913	0.0611501	0.42347	0.03271	0.0246984	0.186336	3.60767	0.0343337	0.00340232	0.0578628	0.00417516	0.00133898	0.083587	0.106496	0.440267	0.0529318	0.0310685	0.640182	0.0450847	0.378689	0.0177796	0.128211	0.0811967	0.486485	1.03977	0.0786706	0.030971	0.145788	0.0340572	0.0338833	0.182548
S39	Int. I.	0.0120704	0.0970312	0.0181066	0.0255978	0.0993018	0.247845	0.12675	0.251852	0.914092	0.0186702	0.251093	16.3801	2.95188	0.33715	0.144394	13.9914	16.0143	6.43801	0.538676	0.265454	0.111394	0.107029	0.620971	6.96366	0.270935	0.00345143	0.0448309	0.00638849	0.0180225	0.283988	0.274335	0.88794	0.0568092	0.0228942	0.0862868	0.0209364	0.181998	0.0137992	0.0993339	0.0456202	0.178983	0.524748	0.0613534	0.00552412	0.121384	0.0286342	0.0142297	0.0937343
S31	Int. I.	0.0125702	0.0990605	0.0222496	0.0245756	0.159931	0.347269	0.137867	0.6414	1.69277	0.00978447	0.399659	18.1977	0.604264	0.570844	0.0419695	22.3618	3.80825	2.39796	0.147029	0.577254	0.0412953	0.0416575	0.272434	3.02815	0.0678947	0.00600475	0.0776389	0.00374003	0.00146954	0.0605351	0.0786704	0.313321	0.070049	0.0270846	0.213843	0.0285387	0.263801	0.0178496	0.131188	0.0471306	0.316688	0.802332	0.131148	0.0236189	0.139468	0.0407738	0.0293592	0.125714
S36	Int. I.	0.010328	0.0820825	0.0143724	0.0216661	0.0999297	0.254537	0.0765877	0.418502	1.50912	0.0271931	0.36894	20.052	1.15365	0.443801	0.0655026	15.7684	8.38769	5.45916	0.4376	0.384029	0.0919064	0.0816291	0.792788	5.90264	0.125399	0.00650648	0.0616845	0.00797174	0.0212008	0.196014	0.23203	0.50972	0.0679777	0.0201488	0.150234	0.0349477	0.311199	0.0115741	0.0861939	0.0332233	0.450954	0.895273	0.0658597	0.0166831	0.104086	0.0251751	0.0200407	0.161659
S40	Int. I.	0.0295581	0.148754	0.0260302	0.0276752	0.133966	0.262241	0.155038	0.446814	1.54298	0.0193455	0.299361	18.8062	1.66224	0.377072	0.084781	14.9244	10.086	5.01659	0.390003	0.309358	0.0703459	0.0730247	0.710422	6.38523	0.13333	0.00444098	0.0532682	0.0042527	0.0155318	0.178043	0.167776	0.826601	0.0741897	0.0277668	0.332081	0.027118	0.256424	0.0226539	0.158225	0.0811818	0.216538	0.601181	0.0662134	0.0103744	0.142989	0.0268218	0.0199373	0.121689
S34	Int. I.	0.0162019	0.101954	0.0177334	0.0227305	0.109998	0.25067	0.127544	0.42598	1.38639	0.0145672	0.350007	19.169	1.48294	0.467049	0.0751549	16.9736	8.91499	5.80709	0.448196	0.412471	0.0792451	0.103269	0.73067	6.16783	0.117089	0.00636263	0.0659526	0.00661826	0.0202142	0.242759	0.265354	0.744514	0.0767675	0.0278011	0.103164	0.0248086	0.241113	0.0140848	0.108168	0.0407376	0.333974	0.704464	0.0813567	0.0160707	0.117675	0.0259422	0.0227709	0.134518
S35	Int. I.	0.0108091	0.0879348	0.0100171	0.0196291	0.131783	0.338613	0.126683	0.734147	1.6401	0.00867467	0.407429	14.082	0.635604	0.404898	0.0384568	11.8468	3.81761	2.87792	0.13969	0.253946	0.0529508	0.0501654	0.475668	3.98267	0.0484605	0.0089814	0.05925	0.00772096	0.00901892	0.0887685	0.0950174	0.444376	0.102206	0.0438956	0.484182	0.0485912	0.462102	0.0207919	0.135178	0.0681285	0.485037	1.209	0.119918	0.0256038	0.183606	0.0544879	0.0540399	0.175124
S43	Int. II.	0.0207042	0.122775	0.0223869	0.0309744	0.149439	0.315476	0.150973	0.445105	1.74826	0.00887088	0.376514	20.6412	0.791259	0.541621	0.0475997	20.5101	6.06936	3.31648	0.221397	0.497382	0.0469526	0.0429133	0.481203	4.30814	0.0737475	0.00706352	0.0845227	0.00337113	0.0052407	0.0883942	0.112424	0.363209	0.123447	0.0267592	0.435307	0.0321165	0.200373	0.0135771	0.0879801	0.0301706	0.389891	0.797794	0.107322	0.0204816	0.0966065	0.0255953	0.0213458	0.142089
S53	Int. II.	0.0206207	0.125637	0.0246268	0.0371339	0.195135	0.410207	0.15948	0.534774	1.8279	0.00311115	0.442417	17.5417	0.313827	0.612128	0.0460477	21.6309	1.81833	1.11517	0.0423587	0.529733	0.0312721	0.0223834	0.204096	2.19601	0.0253579	0.0101039	0.0920418	0.0035974	0.00229019	0.0355574	0.0572209	0.340175	0.125698	0.0310382	0.235925	0.0463801	0.325661	0.0270121	0.159254	0.0573065	0.375477	0.991638	0.0822742	0.0164712	0.165607	0.038606	0.0327483	0.123635
S51	Int. II.	0.0164582	0.0924922	0.0166505	0.0249719	0.142217	0.292731	0.118279	0.510606	2.22639	0.0058162	0.375958	21.6548	0.782286	0.534427	0.0467851	23.807	4.10154	2.45047	0.153526	0.574231	0.0355533	0.0296262	0.360079	3.47498	0.0710941	0.00565486	0.0819594	0.00121052	0.00410936	0.0609229	0.0808304	0.306329	0.0681592	0.0173239	0.224457	0.0373941	0.243116	0.0225806	0.11779	0.0425426	0.392466	0.901091	0.0784652	0.016812	0.12194	0.0294001	0.0258195	0.121509
S49	Int. II.	0.00768524	0.0731962	0.0170996	0.020622	0.115363	0.263965	0.102832	0.27546	0.894435	0.0185857	0.198466	19.2827	1.81984	0.271065	0.0639592	11.6263	14.8896	7.11163	0.550301	0.204205	0.0909997	0.10805	0.862521	8.26988	0.133561	0.00237929	0.0396029	0.00256256	0.0158668	0.2226	0.220301	0.57932	0.0606649	0.020764	0.330884	0.0208099	0.187965	0.00757097	0.0799093	0.0280225	0.392545	0.853699	0.0981563	0.018229	0.0910298	0.0224007	0.0174883	0.192154
S54	Int. II.	0.0155033	0.124199	0.0225488	0.0370723	0.167247	0.417969	0.159945	0.42399	1.6896	0.0155596	0.387111	18.4154	0.765915	0.595072	0.0521062	23.9062	4.48821	1.79806	0.154297	0.630094	0.0451783	0.0342551	0.441743	3.1218	0.118954	0.0087776	0.104987	0.00395552	0.0056233	0.0530694	0.0860045	0.374884	0.0918723	0.024555	0.107071	0.03275	0.282828	0.0177118	0.126585	0.0377616	0.372546	1.00865	0.143975	0.012204	0.153754	0.058975	0.0223095	0.119209
S47	Int. II.	0.00797303	0.0709507	0.0102101	0.0183873	0.0608303	0.150315	0.0961471	0.258745	1.39339	0.0206155	0.254306	19.1396	1.55096	0.433587	0.0753446	17.8532	11.0603	6.14879	0.45867	0.422453	0.083714	0.0905676	1.00507	7.14683	0.152173	0.00339011	0.0600536	0.00461761	0.0250263	0.22019	0.181837	0.580849	0.0539068	0.0168446	0.229367	0.0145997	0.171003	0.00776996	0.0887758	0.0298125	0.318259	0.728672	0.0733138	0.0142905	0.107635	0.0192583	0.01728	0.14187
S48	Int. II.	0.00778165	0.0842919	0.0136905	0.0238635	0.123068	0.315193	0.141544	0.433722	1.58558	0.053778	0.430814	19.0104	1.76727	0.479303	0.145967	13.6292	11.4305	4.94462	0.417258	0.349437	0.0851957	0.0771328	0.656946	7.29388	0.0962608	0.0569392	0.100048	0.0327043	0.0155893	0.13718	0.14872	0.41046	0.117346	0.046177	0.302208	0.0182341	0.199406	0.00877448	0.0837028	0.0346201	0.244543	0.8706	0.110939	0.0169104	0.108196	0.0365194	0.0238822	0.128362
S46	Int. II.	0.0379285	0.250281	0.0330863	0.0552086	0.208689	0.502883	0.289949	0.596437	1.55137	0.00901012	0.386495	16.002	0.570963	0.477362	0.0432001	17.5643	3.5591	1.84153	0.107109	0.423318	0.0395432	0.0338479	0.383735	3.10875	0.065862	0.00743742	0.0703821	0.00446307	0.00977933	0.0741814	0.101689	0.493052	0.0937401	0.0287417	0.360636	0.0368053	0.391452	0.0241004	0.186041	0.0869546	0.30278	1.01096	0.0960143	0.0121002	0.198503	0.0492915	0.0341407	0.138054
S44	Int. II.	0.0278572	0.192551	0.0306197	0.0521605	0.204836	0.498899	0.209106	0.401162	1.07886	0.0090903	0.271947	16.5341	0.370758	0.397863	0.0292793	18.768	3.05599	2.01512	0.131824	0.380116	0.0442135	0.0334601	0.578756	6.33891	0.0742707	0.00385601	0.062944	0.00311671	0.00923597	0.102266	0.115474	0.645768	0.0853176	0.0334283	0.494947	0.0429594	0.448048	0.0220707	0.181425	0.0944581	0.633747	1.42355	0.12388	0.0228479	0.209435	0.041127	0.0299704	0.285896
S52	Int. II.	0.0248871	0.161086	0.0218244	0.0415895	0.149828	0.397804	0.246238	0.491897	1.37086	0.00616561	0.309564	15.4588	0.397025	0.390289	0.0321488	14.4041	2.91472	1.70229	0.0808648	0.310382	0.0331683	0.0246221	0.386704	3.37789	0.0365697	0.00671513	0.0554062	0.0025884	0.00608688	0.05094	0.0499925	0.308355	0.0823773	0.0328328	0.190986	0.0435023	0.444624	0.0273484	0.228739	0.0792236	0.651628	1.36366	0.159699	0.0296221	0.268442	0.051078	0.0452405	0.233193
S45	Int. II.	0.0202689	0.134312	0.024389	0.0319359	0.146451	0.352945	0.149696	0.315929	1.38811	0.0175651	0.243898	17.6481	1.32793	0.3179	0.0473282	13.1523	7.93449	4.90087	0.453737	0.259993	0.0567638	0.077653	0.922488	9.76249	0.190874	0.00374973	0.0441878	0.00465021	0.0126343	0.185418	0.199195	0.650034	0.0658233	0.0275003	0.147782	0.0355096	0.38206	0.0154131	0.1284	0.0560413	0.656619	1.14986	0.116773	0.0266638	0.126529	0.0342591	0.0242556	0.269631
S50	Int. II.	0.0321031	0.175664	0.0219428	0.0341931	0.151603	0.340983	0.176274	0.394618	1.46373	0.0143069	0.292354	16.6156	1.09308	0.395673	0.0683084	14.7559	7.69282	4.89901	0.330058	0.324225	0.0827558	0.0981308	0.951328	5.69731	0.100235	0.00605424	0.058464	0.00467368	0.0249709	0.148919	0.140341	0.364715	0.082416	0.030169	0.973368	0.0286741	0.293819	0.0221341	0.178538	0.0534572	0.413993	1.0051	0.135908	0.0230416	0.186003	0.0309154	0.0345258	0.197796
S57	Int. II. R.	0.0194443	0.128071	0.0232377	0.0258181	0.105671	0.211951	0.106571	0.514786	1.38291	0.0173455	0.295903	21.5771	1.10734	0.441593	0.061382	15.872	8.10052	8.66038	0.708104	0.348114	0.114811	0.100556	0.493612	9.03788	0.346398	0.00306195	0.0591242	0.00863634	0.0105523	0.379525	0.400971	1.08794	0.0693433	0.0400831	0.274534	0.0194841	0.136014	0.01269	0.0807977	0.032358	0.295201	0.467397	0.0542703	0.0237757	0.0941291	0.0127473	0.0122953	0.1278
S60	Int. II. R.	0.017819	0.13729	0.0200477	0.0291455	0.087807	0.218721	0.108886	0.522074	2.1701	0.0183445	0.424059	24.5089	1.19093	0.63919	0.0745778	24.4493	7.25027	5.6059	0.464158	0.650858	0.12839	0.108443	0.476044	6.22188	0.29787	0.0123489	0.104238	0.0148053	0.0152241	0.389475	0.323311	0.821548	0.0995785	0.0507955	0.292135	0.0196971	0.115346	0.0144855	0.0731702	0.0285374	0.176659	0.369886	0.0571167	0.012741	0.098544	0.023582	0.0164129	0.0628567
S55	Int. II. R.	0.0146149	0.112344	0.0230732	0.0349198	0.135054	0.326475	0.142336	0.305298	1.04342	0.0146946	0.285483	17.5306	1.26258	0.34192	0.0582888	10.5312	9.36629	10.1661	0.755747	0.204592	0.205903	0.133479	0.548242	9.55945	0.440086	0.00437183	0.0455097	0.016827	0.0101064	0.34587	0.577928	0.982041	0.089884	0.0580314	0.290276	0.0212395	0.194555	0.015145	0.0952798	0.0351264	0.260026	0.510284	0.118821	0.0343302	0.106303	0.0317267	0.0212803	0.139456
S59	Int. II. R.	0.0149745	0.0898586	0.0202902	0.0240552	0.11183	0.229047	0.0899543	0.361504	1.57613	0.0167896	0.288442	20.8265	0.902985	0.435473	0.0526485	18.3673	8.49353	8.29502	0.582211	0.463445	0.156357	0.103936	0.375974	6.14096	0.253051	0.00726733	0.0751103	0.00698749	0.00553236	0.328201	0.322425	0.934096	0.0958517	0.033688	0.244919	0.0182936	0.164565	0.0126341	0.0930326	0.0362731	0.185051	0.412646	0.062744	0.0212259	0.0918445	0.019664	0.0163565	0.0747197
S56	Int. II. R.	0.0260225	0.176259	0.0317898	0.0436243	0.183365	0.468243	0.197195	0.483905	1.4206	0.0109561	0.338425	18.718	0.510065	0.545456	0.0379471	22.1067	3.97265	3.4908	0.200123	0.602446	0.106183	0.075279	0.182472	4.38725	0.0714377	0.00670461	0.0945887	0.00651823	0.00207495	0.154032	0.146861	0.566683	0.121289	0.0524497	0.217301	0.0296108	0.201741	0.0227986	0.123632	0.0531308	0.228098	0.538652	0.10685	0.0235335	0.1364	0.0405107	0.0244017	0.0896568
S58	Int. II. R.	0.0128466	0.10085	0.0210189	0.0256311	0.116522	0.27158	0.0966411	0.347692	1.23697	0.0209451	0.291066	18.2611	1.00389	0.455828	0.0597094	16.6153	9.36086	9.20065	0.627613	0.4225	0.17772	0.117533	0.44037	7.05737	0.271332	0.00824094	0.0716968	0.00864592	0.00585415	0.344248	0.349675	1.03539	0.0870353	0.0339343	0.203741	0.0183404	0.160055	0.0128228	0.0938758	0.0353531	0.203825	0.484482	0.0717641	0.0198477	0.108565	0.0234068	0.0220184	0.0886519
S63	High	0.00683349	0.0603706	0.0120916	0.0224028	0.0893655	0.190247	0.0938014	0.456335	1.72277	0.0311253	0.339497	20.7255	1.92708	0.518344	0.0710553	21.9196	11.9472	5.73193	0.464419	0.553273	0.0778507	0.112959	1.46012	6.45772	0.203886	0.00837502	0.0813659	0.00536021	0.0250682	0.101575	0.108023	0.290144	0.0588996	0.0206668	0.120139	0.0255351	0.174832	0.0112338	0.0716184	0.0229593	0.362279	0.904356	0.107398	0.0223235	0.0938328	0.0365418	0.035343	0.107455
S72	High	0.00477207	0.0501983	0.0119668	0.0209893	0.0915629	0.201549	0.0912669	0.212618	1.06915	0.0373985	0.186626	16.4839	3.65378	0.284058	0.0890212	11.96	18.7896	7.74662	0.956949	0.239333	0.0837807	0.151796	2.36715	11.7486	0.354668	0.000903991	0.0371702	0.00464412	0.0460342	0.242735	0.278558	0.561012	0.0376784	0.0205837	0.0782247	0.02303	0.164418	0.00814145	0.0565268	0.015748	0.43731	0.938358	0.119764	0.0200817	0.0670273	0.0249322	0.0125893	0.15959
S61	High	0.00745396	0.0873194	0.00911309	0.0246255	0.0837973	0.25519	0.126821	0.247042	1.22204	0.015097	0.232251	17.7013	1.964	0.365706	0.070065	16.3483	11.9922	4.49683	0.425949	0.366505	0.0657063	0.0987473	1.16151	6.59223	0.198813	0.0044681	0.0636685	0.00377836	0.031944	0.191705	0.197163	0.640638	0.066082	0.0151698	0.0852047	0.022806	0.217432	0.00890173	0.0836391	0.0281592	0.478751	1.16459	0.101674	0.0176135	0.125293	0.0386202	0.0212183	0.172976
S62	High	0.0109297	0.0904779	0.015529	0.0273095	0.0942751	0.23953	0.161333	0.342698	1.40454	0.0138287	0.279952	18.4851	1.65201	0.461055	0.0559675	19.9148	11.5978	4.01843	0.312121	0.491138	0.0714613	0.098904	1.23177	4.62128	0.100785	0.00360916	0.0665603	0.00365294	0.0216113	0.0792812	0.0895455	0.227021	0.0516035	0.0173632	0.0984763	0.0170434	0.163084	0.00399748	0.0597982	0.0233145	0.256516	0.734968	0.108914	0.0162383	0.0803182	0.0347334	0.0273441	0.130286
S65	High	0.00589051	0.0613375	0.0107037	0.0208947	0.0644247	0.171441	0.100585	0.365753	2.21318	0.141874	0.97544	19.6611	3.85362	1.06389	0.542938	21.9549	10.9776	3.22332	0.329101	0.618123	0.139823	0.128373	1.16726	2.93792	0.0768755	0.0168462	0.115523	0.0194965	0.0279823	0.0466082	0.0499858	0.116614	0.150911	0.0309399	0.190341	0.0174988	0.162764	0.00695258	0.076731	0.0268135	0.247917	0.792894	0.181529	0.0205716	0.108662	0.0708082	0.0399296	0.125143
S66	High	0.0058532	0.0624398	0.0090401	0.0178939	0.0683037	0.180466	0.0942576	0.307529	1.12382	0.0599954	0.354878	18.3439	2.22432	0.38918	0.1316	13.3933	14.4307	7.41259	0.480662	0.270408	0.138285	0.140793	1.67506	7.59217	0.113977	0.00507874	0.049152	0.0116864	0.0413539	0.196771	0.181935	0.388871	0.0699903	0.0335405	0.174513	0.028922	0.286244	0.00767707	0.0841631	0.024688	0.731546	1.5224	0.186022	0.0361446	0.106736	0.0507447	0.0379593	0.22955
S71	High	0.0169873	0.108593	0.0231312	0.0382471	0.104582	0.237817	0.175427	0.34278	1.48257	0.0190971	0.30092	20.4265	1.77245	0.504814	0.052309	23.8061	8.66899	3.36294	0.349918	0.619132	0.0524824	0.0750534	1.26	4.44442	0.2679	0.0040895	0.0843122	0.00228473	0.0214572	0.0624047	0.100076	0.260053	0.0604893	0.0240753	0.0135108	0.0333146	0.308428	0.0169033	0.129701	0.0292163	0.778475	1.73617	0.223034	0.0348062	0.144255	0.0553757	0.0319603	0.205076
S70	High	0.0153882	0.0825637	0.016798	0.0264623	0.097041	0.192574	0.156876	0.327043	1.24356	0.0202553	0.281729	17.5452	2.91508	0.422289	0.0809159	16.6831	21.2537	5.15341	0.440202	0.404814	0.168563	0.214692	2.00826	4.56869	0.129416	0.00312286	0.0596026	0.00746709	0.048921	0.111556	0.122016	0.225094	0.0633611	0.0301247	0.0460782	0.0190399	0.161427	0.0103256	0.0894935	0.0186062	0.443963	0.898513	0.174573	0.0223985	0.0844375	0.0353523	0.0214951	0.156248
S67	High	0.0123542	0.0717057	0.019019	0.0332719	0.147786	0.319821	0.163318	0.317236	1.25177	0.0192127	0.278426	17.336	1.59554	0.422254	0.0519453	18.5128	11.0474	4.73274	0.385706	0.44933	0.0785996	0.099621	1.06208	5.32981	0.139485	0.00390204	0.0653091	0.00407165	0.0241801	0.131633	0.129456	0.382197	0.0618959	0.0252903	0.141981	0.0318994	0.254317	0.0129919	0.0950669	0.0289746	0.586782	1.2696	0.171374	0.0337322	0.0990099	0.0382179	0.0270134	0.230297
S75	High R.	0.0165178	0.11575	0.0194945	0.0347399	0.14611	0.367872	0.136918	0.408516	1.16202	0.00744031	0.308716	17.2633	1.24105	0.413258	0.0545865	16.9652	7.97581	5.23056	0.413229	0.348505	0.108526	0.100455	0.465491	4.91877	0.177875	0.0112054	0.0676347	0.00782055	0.0202958	0.418384	0.36319	0.67278	0.101746	0.0348403	0.169171	0.0252566	0.222469	0.0184624	0.131097	0.0406802	0.253727	0.584221	0.0662941	0.0124779	0.152315	0.0298477	0.0179965	0.0789489
S74	High R.	0.017385	0.173768	0.0230976	0.0406237	0.117077	0.342935	0.194028	0.367532	1.50613	0.0153485	0.396172	19.2692	0.748459	0.562163	0.0551452	22.0006	4.61674	3.56521	0.191907	0.599326	0.10428	0.0647395	0.22392	3.04335	0.105641	0.00996161	0.099877	0.0114093	0.00341494	0.115777	0.185653	0.555169	0.140018	0.0714762	0.264668	0.0223583	0.200907	0.0152541	0.11213	0.0329094	0.267927	0.675963	0.105032	0.0207586	0.164189	0.0419348	0.0305088	0.0785041
S78	High R.	0.0124823	0.123048	0.0175837	0.0346008	0.125348	0.38089	0.141145	0.410477	1.41798	0.0161164	0.368523	17.2037	0.594262	0.570471	0.0448741	21.2119	4.76829	5.84919	0.391356	0.593831	0.102497	0.0877762	0.45088	5.8681	0.254141	0.00842662	0.0987683	0.00851548	0.00780543	0.219592	0.427384	0.646126	0.10019	0.0531345	0.142869	0.0218131	0.178371	0.0178982	0.12695	0.0496636	0.205328	0.622496	0.0712931	0.0298279	0.195597	0.0347105	0.0359781	0.0925803
S77	High R.	0.0236831	0.137114	0.0228455	0.0260988	0.109499	0.240906	0.127459	0	1.51303	0.0070299	0.275419	19.8145	1.12276	0.360016	0.0498222	15.3714	8.49035	8.00905	0.557355	0.318563	0.104856	0.0943839	0.542603	8.4499	0.383498	0.00271529	0.0550461	0.0065661	0.0111242	0.307111	0.379077	1.32238	0.0756803	0.0416852	0.18876	0.022865	0.200617	0.0165538	0.116992	0.0506279	0.271546	0.557063	0.0847425	0.0226846	0.125091	0.0307977	0.0247275	0.112957
S76	High R.	0.0228541	0.148392	0.0210261	0.0303893	0.124667	0.298658	0.11684	0.345476	1.07526	0.0189988	0.283154	16.9959	0.744467	0.4448	0.0507348	16.8862	5.14421	4.99628	0.343316	0.385758	0.0835906	0.0635208	0.400368	6.71596	0.18386	0.00410253	0.0631971	0.00889647	0.0112612	0.234317	0.390167	1.13519	0.0908592	0.0545517	0.253192	0.0262993	0.264858	0.0206526	0.16444	0.0595889	0.394528	0.844994	0.062258	0.0244835	0.180115	0.027556	0.0233651	0.152602
[truncated: 134 more columns]

## Sheet: DI-MS lipids (Pos)
Sample	Response	Chol_[M+H-H2O]1+	LPE(16:0)_[M+H]1+	LPC(15:0)_[M+H]1+ or LPE(18:0)_[M+H]1+	LPC(16:0)_[M+H]1+	LPC(18:3)_[M+H]1+	LPC(18:2)_[M+H]1+	LPC(18:1)_[M+H]1+	LPC(18:0)_[M+H]1+ or LPE(21:0)_[M+H]1+	LPC(20:4)_[M+H]1+	LPC(20:3)_[M+H]1+	Cer(35:3)_[M+H]1+	LPC(22:6)_[M+H]1+	DAG(32:0)_[M+NH4]1+	DAG(34:2)_[M+NH4]1+	DAG(34:1)_[M+NH4]1+	DAG(34:0)_[M+NH4]1+	TAG(34:1)_[M+NH4]1+	TAG(34:0)_[M+NH4]1+	DAG(36:4)_[M+NH4]1+	DAG(36:3)_[M+NH4]1+	DAG(36:2)_[M+NH4]1+	CE(16:0)_[M+NH4]1+	PC(26:1)_[M+H]1+ or PE(29:1)_[M+H]1+	Cer(42:2)_[M+H]1+	Cer(42:1)_[M+H]1+	DAG(38:6)_[M+NH4]1+	DAG(38:5)_[M+NH4]1+	DAG(38:4)_[M+NH4]1+	CE(18:2)_[M+NH4]1+	CE(18:1)_[M+NH4]1+	PC-P(30:5)_[M+H]1+	PC-O(30:5) or PC-P(30:4)_[M+H]1+	CE(20:4)_[M+NH4]1+	SM(34:1)_[M+H]1+	PC-O(31:1)_[M+H]1+ or PC-P(31:0)_[M+H]1+	SM(34:0)_[M+H]1+	PE(34:3)_[M+H]1+	PE(34:2)_[M+H]1+	PC(31:1)_[M+H]1+ or PE(34:1)_[M+H]1+	PC-O(32:1) or PC-P(32:0)_[M+H]1+	PC(31:0)_[M+H]1+ or PE(34:0)_[M+H]1+	PC-O(32:0)_[M+H]1+	SM(36:4)_[M+H]1+	PC(32:2)_[M+H]1+ or PE(35:2)_[M+H]1+	SM(36:1)_[M+H]1+	PC(32:1)_[M+H]1+ or PE(35:1)_[M+H]1+	TAG(42:4)_[M+NH4]1+	PC(32:0) or PE(35:0)_[M+H]1+
S3	C.	0.094988	0.00228186	0.00331533	0.248396	0.0129105	0.0281083	0.041862	0.162784	0.0625357	0.00676176	0.00807249	0.00140833	0.00320321	0.182514	0.0582851	0.00119325	0.00343436	0.0143562	0.157477	0.144409	0.0392527	0.00577103	0.0181798	0.00714659	0.0242326	0.0523431	0.0339201	0.0266064	0.0377357	0.029268	0.253695	0.0205109	0.0304128	0.300022	0.103396	0.0198796	0.00247676	0.257386	0.0456195	0.00251367	0.00356404	0.0104288	0.00515498	0.0378086	0.0224115	0.239411	0.00655284	0.222369
S7	C.	0.166163	0.000945593	0.000990857	0.2515	0.0160648	0.0251828	0.0449817	0.189188	0.074268	0.0101885	0.00619488	0.00301636	0.00162857	0.115964	0.0492081	0.000747617	0.00452274	0.0184694	0.0921931	0.117361	0.0475762	0.00972515	0.0180667	0.00721829	0.0199643	0.0312575	0.0280629	0.0238643	0.0450772	0.0647854	0.25567	0.0223284	0.0496011	0.343549	0.121026	0.0246176	0.001612	0.173537	0.0302912	0.00205935	0.00189302	0.00920515	0.0122204	0.0326133	0.0297233	0.19822	0.0131633	0.260335
S2	C.	0.120379	0.00284272	0.00332847	0.221972	0.0137729	0.0242887	0.0366474	0.150568	0.0559245	0.00772253	0.0087409	0.00108532	0.00401742	0.206149	0.0702681	0.000859077	0.00481599	0.0192745	0.165599	0.154248	0.0446012	0.0104532	0.021258	0.00976773	0.0345262	0.0521674	0.0352934	0.0283131	0.03882	0.0344756	0.2929	0.0231845	0.0312734	0.319949	0.115385	0.0204255	0.00265554	0.249464	0.0457052	0.00391242	0.00406382	0.0158646	0.00993711	0.0384364	0.0250276	0.225961	0.00958314	0.250632
S1	C.	0.0809408	0.000290202	0.00093695	0.181562	0.00619052	0.0193983	0.0246767	0.147102	0.0551235	0.00420033	0.00540215	0.00192399	0.000830914	0.0546984	0.0187777	0.00133343	0.00233185	0.0174155	0.0513924	0.0324529	0.0054415	0.00287259	0.024233	0.00702747	0.0231648	0.0247708	0.0121144	0.0153553	0.0261577	0.0188337	0.279012	0.0209133	0.0395716	0.284088	0.099675	0.0191602	0.00257313	0.210664	0.0352921	0.0012658	0.00274038	0.00855215	0.00612167	0.0276437	0.0216011	0.147311	0.00845816	0.207812
S10	C.	0.0974944	0.00199592	0.00355755	0.245948	0.0142567	0.0307563	0.0408912	0.207594	0.0641238	0.0114561	0.00954182	0.00191691	0.00380044	0.110224	0.0439725	0.00213099	0.00341342	0.02309	0.0873809	0.0924252	0.0341245	0.00436118	0.0219818	0.0110715	0.0250608	0.0314467	0.0233675	0.0192702	0.0277453	0.0275015	0.289288	0.0233189	0.0378595	0.314744	0.114653	0.0216325	0.00348863	0.255659	0.0363677	0.0034921	0.00157603	0.00854918	0.00871866	0.0459335	0.0367474	0.201661	0.0144628	0.220441
S12	C.	0.143951	0.000421068	0.000778238	0.184164	0.0107285	0.0327638	0.0431669	0.15493	0.0752516	0.00893393	0.0041653	0.00181586	0.00131892	0.0594746	0.0292761	0.000722266	0.0046543	0.0165882	0.0580188	0.0684866	0.0316817	0.00620689	0.00999239	0.00592	0.0157793	0.0166128	0.0187557	0.0207164	0.0455273	0.0532155	0.189671	0.0154981	0.051585	0.235043	0.0829555	0.0154448	0.00321922	0.129632	0.0302088	0.00231682	0.0017118	0.00311405	0.00442544	0.0414064	0.0159095	0.199294	0.00431806	0.188391
S11	C.	0.194635	0.00163344	0.00168587	0.241353	0.0132791	0.0261118	0.0427578	0.178291	0.0711212	0.00773379	0.00447388	0.00222582	0.00224088	0.125595	0.0554099	0.000983768	0.0060198	0.0199874	0.108174	0.127962	0.0541164	0.0121179	0.0218668	0.00911164	0.0178058	0.0339691	0.0328984	0.0244517	0.0460666	0.0768185	0.323564	0.025866	0.0530401	0.334136	0.115674	0.0220816	0.000761931	0.171238	0.0299428	0.00235889	0.00180096	0.00933772	0.0108225	0.0327463	0.0271544	0.196823	0.00817172	0.250392
S6	C.	0.12125	0.00276221	0.00234927	0.244263	0.0162193	0.0297447	0.0293668	0.21081	0.0715249	0.0129817	0.00207557	0.000952254	0.00259737	0.107299	0.0427815	0.00214029	0.00238779	0.0304597	0.087435	0.068521	0.029087	0.00692708	0.00364292	0.00504973	0.0214691	0.0272816	0.0190293	0.0303526	0.0316567	0.0299478	0.168223	0.012507	0.0417478	0.424167	0.145044	0.0248128	0.00341007	0.288004	0.0373585	0.00390434	0.00152587	0.0135927	0.0173537	0.0352279	0.0412738	0.198053	0.0159485	0.230501
S5	C.	0.0979869	0.00428367	0.00400665	0.261554	0.015642	0.0283857	0.042534	0.171447	0.0673337	0.00885538	0.00715005	0.00217908	0.00321737	0.196034	0.066959	0.00176318	0.00386398	0.0215987	0.169969	0.15475	0.0452157	0.00680401	0.02323	0.00918001	0.0287648	0.0525728	0.0328197	0.0266315	0.0366556	0.0320773	0.324207	0.0264257	0.0265514	0.31695	0.113974	0.0196621	0.00290198	0.286548	0.050104	0.00339893	0.00571967	0.0147289	0.0115343	0.0390123	0.0226804	0.23563	0.00764533	0.244238
S9	C.	0.21658	0.000980108	0.00112698	0.228573	0.011128	0.020921	0.0393594	0.172582	0.0671199	0.00783954	0.00998962	0.00419343	0.00297597	0.127199	0.058286	0.00150686	0.00539088	0.0246418	0.108204	0.12903	0.0543126	0.0134524	0.0293511	0.00798447	0.0226991	0.0334525	0.0302982	0.0241373	0.0537506	0.0892652	0.401909	0.0328539	0.0525751	0.340375	0.119113	0.0226684	0.000737281	0.155172	0.0265142	0.00246731	0.00245034	0.00895902	0.00968718	0.0307692	0.0251496	0.184588	0.00870227	0.221559
S8	C.	0.166332	0.00108422	0.00116083	0.229919	0.0099745	0.0232793	0.0397597	0.160596	0.0653963	0.00559552	0.00574051	0.00171398	0.00113236	0.113419	0.0519852	0.000640498	0.00360118	0.0139373	0.0919914	0.114671	0.0514586	0.0106137	0.0161851	0.00679195	0.0174372	0.0282447	0.0278666	0.0224176	0.0471696	0.0760267	0.263273	0.0206978	0.0455762	0.285014	0.0993928	0.0178058	0.000727351	0.160232	0.0249791	0.00127634	0.00160593	0.00724837	0.00574023	0.0295309	0.0202559	0.1768	0.00639719	0.197238
S4	C.	0.102001	0.00159458	0.00275807	0.247359	0.0117655	0.0293848	0.0278938	0.20556	0.0673337	0.00987813	0.00407443	0.000710216	0.00310481	0.139813	0.0504341	0.0013907	0.00202428	0.02322	0.111909	0.0952769	0.0319556	0.00566122	0.00872122	0.00813496	0.0215925	0.0373721	0.0228735	0.0244913	0.0318915	0.02669	0.202086	0.0150194	0.0371804	0.35295	0.127455	0.0207873	0.00347876	0.276931	0.0488843	0.00574588	0.00213796	0.0107334	0.00873059	0.0434132	0.0312101	0.205131	0.0134188	0.223717
S13	C.R.	0.0968838	0	0.000524591	0.15433	0.0145474	0.0307874	0.0270162	0.143152	0.056996	0.0104923	0.00527878	0.00160789	0.000769689	0.0554279	0.0178093	0.000400214	0.00251277	0.0149955	0.0604267	0.0405763	0.0111776	0.0047191	0.0322365	0.0049872	0.016789	0.0217996	0.0163484	0.018269	0.0392058	0.0302654	0.457403	0.033641	0.0431968	0.241705	0.0870669	0.016594	0.00187713	0.170513	0.0255814	0.00180903	0.00426218	0.00577262	0.0122478	0.036993	0.0232373	0.0972889	0.0071399	0.240845
S15	C.R.	0.1319	0.00136837	0.0017829	0.22583	0.0150807	0.0274533	0.0338665	0.182319	0.0655321	0.0125677	0.00838237	0.000945819	0.00106246	0.0620061	0.0244693	0.000326366	0.00326067	0.0188268	0.0674558	0.0520214	0.0182816	0.00765889	0.00434315	0.0066404	0.0176065	0.0248441	0.0176954	0.0208797	0.0469439	0.0482397	0.150997	0.0123332	0.0477028	0.2475	0.0887352	0.0178724	0.00154028	0.191741	0.0230289	0.000743546	0.00178766	0.00573699	0.00649555	0.0279534	0.0170694	0.120042	0.00629013	0.198768
S16	C.R.	0.123954	0.000821606	0.00113367	0.192553	0.0123809	0.0217282	0.0191084	0.183803	0.060118	0.0091538	0.00402758	0.0014742	0.00215975	0.0505657	0.0190137	0.000534864	0.00297864	0.0225193	0.044379	0.0244361	0.00729555	0.00928915	0.0137768	0.00476524	0.0192388	0.0158231	0.00661944	0.0168349	0.0396159	0.0301236	0.224743	0.01687	0.046305	0.332097	0.120092	0.0216829	0.00160184	0.240544	0.0318773	0.00275394	0.00118804	0.00919412	0.0115168	0.0272627	0.0370834	0.106282	0.018724	0.232625
S14	C.R.	0.0798171	0.00070229	0.00156399	0.197194	0.0115105	0.0251624	0.0243602	0.154639	0.053728	0.00734355	0.0141114	0.00109648	0.0013147	0.0249629	0.00820278	0.00161065	0.00314518	0.0182738	0.0262568	0.00330858	0.000683884	0.00298439	0.0238704	0.00507246	0.017873	0.00651778	0.00537989	0.0152824	0.0231166	0.0187305	0.330473	0.024497	0.0412059	0.296526	0.10451	0.0210802	0.00232551	0.20496	0.0281699	0.00159135	0.00404919	0.00683173	0.00893297	0.03658	0.0278045	0.138305	0.0115052	0.226069
S17	C.R.	0.1309	0.000749016	0.00100878	0.179753	0.00906537	0.0185482	0.0172147	0.164284	0.0542774	0.00790175	0.00230922	0.00168581	0.00157561	0.0480009	0.0171529	0.000511872	0.00256735	0.025078	0.0431465	0.023646	0.00593956	0.00924675	0.0169422	0.00434469	0.0192414	0.0151945	0.00829536	0.0180926	0.0429403	0.0347109	0.252704	0.0190462	0.0470405	0.313101	0.108583	0.0206071	0.00142594	0.212495	0.028121	0.00240924	0.0023914	0.00733784	0.0111081	0.0285074	0.0345942	0.103255	0.0150833	0.207223
S18	C.R.	0.140961	0.00109121	0.00103447	0.189253	0.00993927	0.0204677	0.0168052	0.178982	0.0550965	0.00986879	0.00319112	0.000497721	0.0010741	0.0544734	0.0206156	0.000691768	0.00192943	0.0228087	0.0425522	0.0280534	0.0066476	0.00934135	0.0181004	0.00354598	0.017839	0.0156209	0.00773829	0.0165326	0.0464069	0.0376404	0.312053	0.0236465	0.050439	0.324359	0.115766	0.0212072	0.00233355	0.228613	0.027722	0.00218249	0.00174684	0.00652036	0.00972998	0.0275123	0.0350261	0.109377	0.0143747	0.204605
S19	Low	0.0404969	0.0019245	0.0013468	0.236665	0.0121489	0.0274974	0.0258656	0.269708	0.0989974	0.0144235	0.00442479	0.00269504	0.000681318	0.0361753	0.0209164	0.000321397	0.00117579	0.0226956	0.0369624	0.0176088	0.00643914	0.000123961	0.0253422	0.00726545	0.0163357	0.010007	0.00646476	0.0259111	0.00426599	0.00411489	0.334829	0.0240938	0.0315204	0.37538	0.1295	0.0250372	0.00121223	0.19304	0.0466626	0.00149686	0.00117402	0.0051025	0.0104329	0.0292131	0.0297981	0.186885	0.0155124	0.161024
S27	Low	0.0825169	0.00193076	0.00154118	0.214426	0.0176882	0.0319894	0.0243513	0.209484	0.0794016	0.0178102	0.010433	0.000672484	0.000444555	0.0527329	0.029569	0.000238121	0.000262958	0.0240933	0.0391944	0.0380771	0.0231476	0.00186746	0.010835	0.005706	0.0111505	0.00704667	0.0074237	0.0198769	0.0206755	0.0276551	0.270958	0.0204362	0.0341087	0.305388	0.106399	0.0200586	0.0019649	0.268885	0.0440932	0.00102913	0.000324591	0.00974542	0.0130638	0.0137035	0.0236437	0.179345	0.0104098	0.14167
S30	Low	0.0693997	0.00110736	0.00351818	0.227108	0.01109	0.0253054	0.0336413	0.17529	0.0684346	0.00791423	0.00489018	0.00121402	0.00172311	0.0391182	0.0319722	0.000742634	0.00156687	0.0218327	0.0382596	0.0262934	0.0194022	0.00211494	0.0155198	0.0103623	0.0228357	0.00737604	0.00872163	0.0219183	0.0141564	0.0332556	0.230841	0.0176614	0.0228719	0.258383	0.0921881	0.0162043	0.000560243	0.176183	0.0669027	0.000553659	0.00071741	0.00287937	0.00355555	0.019501	0.0261715	0.201105	0.010561	0.132758
S24	Low	0.0483629	0.00252593	0.00444247	0.305216	0.0208731	0.0315577	0.0342835	0.210238	0.0878001	0.0158477	0.00572628	0.00172297	0.000536101	0.0226152	0.0178495	0.000213411	0.00178538	0.0228523	0.0282109	0.00514189	0.00506023	0.000348194	0.0207592	0.00710889	0.0184343	0.0018921	0.00192329	0.0151613	0.00497682	0.0142141	0.279198	0.0209921	0.0290145	0.259156	0.0953967	0.0156789	0.00118813	0.197201	0.0472863	0.00103511	0.00136349	0.00328362	0.00977087	0.0143126	0.0282104	0.174568	0.0107585	0.123599
S26	Low	0.0662041	0.00234309	0.00400414	0.301391	0.0195912	0.0299756	0.0361899	0.227678	0.0884712	0.0146726	0.00498682	0.00220909	0.00182147	0.0328414	0.0287467	0.000422131	0.00141604	0.027073	0.0332769	0.0221939	0.0185024	0.00108089	0.0109736	0.00778809	0.021905	0.00496864	0.00763129	0.020001	0.00943439	0.0266858	0.219111	0.0151289	0.0320485	0.367243	0.130477	0.0244564	0	0.160298	0.0392894	0.00053219	0.00038992	0.0036717	0.0131967	0.00751112	0.0285168	0.146349	0.0100453	0.129975
S29	Low	0.077042	0.00119426	0.00151986	0.237259	0.0120243	0.0302121	0.0261479	0.167746	0.0579986	0.0087122	0.00818354	0.000489244	0.00124839	0.0421922	0.0250901	0.000995095	0.00179404	0.0228195	0.0322651	0.0137099	0.00823661	0.0014602	0.0260885	0.00386887	0.0190317	0.00488294	0.00208441	0.0174572	0.0218747	0.0312447	0.344638	0.0260021	0.0332157	0.23343	0.0849063	0.0151137	0.00194542	0.239494	0.064641	0.000906983	0.00182607	0.00253602	0.00491785	0.0336683	0.0272218	0.229421	0.0106065	0.141637
S23	Low	0.0456627	0.00132424	0.00148029	0.231384	0.0139864	0.019434	0.02853	0.147274	0.0895658	0.0085126	0.00663339	0.000812533	0.00131474	0.0242305	0.0149003	0.00133092	0.00250073	0.025027	0.0358615	0.00683985	0.00255578	0.000247072	0.0107028	0.00907652	0.0219208	0.00456404	0.00586152	0.0197619	0.00369361	0.00713558	0.181205	0.013021	0.0289843	0.32876	0.116984	0.0215702	0.0014729	0.197323	0.0376008	0.00133518	0.000299428	0.00538929	0.0102567	0.0233576	0.0258767	0.206044	0.0107956	0.161454
S22	Low	0.12757	0.00141212	0.002032	0.211821	0.0199288	0.0187407	0.0263331	0.159289	0.0438459	0.0147544	0.0113443	0.000592225	0.00447944	0.0442248	0.0393618	0.00183725	0.0016494	0.0221538	0.0357281	0.026547	0.0219064	0.00778012	0.0360594	0.0137619	0.0289045	0.00506603	0.00794907	0.0224049	0.00753283	0.0300847	0.394099	0.0275142	0.0230851	0.2263	0.0821868	0.0134614	0.000855923	0.173042	0.0562268	0.000762624	0.00135825	0.00244602	0.00980665	0.0130319	0.0264799	0.175326	0.00914007	0.126707
S28	Low	0.0702735	0.00176405	0.00467217	0.213559	0.0149133	0.0299504	0.0223443	0.217546	0.0739191	0.0146642	0.00328959	0.00111374	0.000610182	0.0336195	0.0202605	0.000123034	0.0010014	0.0270175	0.0286071	0.0179711	0.011866	0.00311615	0.0176292	0.00726122	0.0255174	0.00304613	0.00381143	0.0192049	0.0197071	0.0274287	0.293229	0.0225218	0.0323804	0.310537	0.112951	0.0204744	0.00191976	0.227433	0.0396244	0.00161828	0	0.0132442	0.0139564	0.0161551	0.0348469	0.171157	0.0152116	0.179533
S25	Low	0.0500858	0.00132462	0.00291061	0.208961	0.0156612	0.0242114	0.0291107	0.193555	0.0892752	0.0128735	0.00739666	0.00215116	0.00180338	0.0374422	0.0208527	0.000664861	0.00129361	0.0224236	0.040297	0.0246062	0.00984103	0.00148686	0.0296938	0.00686216	0.0244342	0.0122038	0.00884024	0.0214832	0.00909695	0.0148004	0.375512	0.0273752	0.0292188	0.292998	0.103169	0.0174794	0.00127192	0.23303	0.0437302	0.00132476	0.000103878	0.00783751	0.00994492	0.0219696	0.030501	0.144689	0.011584	0.157154
S20	Low	0.067856	0.00120285	0.00139446	0.212325	0.0146481	0.0202785	0.0360512	0.190041	0.0791003	0.0138201	0.00434038	0.00129571	0.000214306	0.0256742	0.0283261	0.000466122	0.00210783	0.0177686	0.0309931	0.0197594	0.0197858	0.000574972	0.00322203	0.00919584	0.019931	0.00494598	0.00816228	0.0228051	0.00844359	0.0424457	0.150928	0.0104974	0.0186065	0.194748	0.072525	0.0120261	0.000641444	0.104445	0.0486908	0.000375452	0.000703736	0.00268685	0.00506825	0.0180776	0.0189666	0.183505	0.00415997	0.0981739
S21	Low	0.0680781	0.00182136	0.00220129	0.267762	0.0189128	0.0422471	0.0402279	0.213603	0.0769698	0.0151458	0.00774686	0.00200602	0.00125143	0.0420862	0.0277506	0.0012193	0.00113695	0.017975	0.0380681	0.0165452	0.0140561	0.00155813	0.0327117	0.00806866	0.0225839	0.00565947	0.0047995	0.0289353	0.0149431	0.0407213	0.34209	0.0270473	0.0168621	0.320171	0.11909	0.0215279	0.00025525	0.15703	0.0476775	0.0008006	0.000390233	0.00603195	0.0132011	0.0176784	0.0293014	0.169675	0.0121806	0.154254
S41	Int. I.	0.0596646	0.00275709	0.00315816	0.296287	0.0231615	0.0358139	0.0471234	0.238665	0.111912	0.019381	0.00527856	0.00125839	0.000738884	0.0212735	0.0257792	0.000773294	0.00129517	0.0269157	0.0320716	0.00510646	0.0052867	0.00043601	0.0279041	0.00859509	0.0292474	0.00042313	0.00244088	0.0208954	0.00712895	0.0402961	0.442562	0.0371925	0.0261683	0.246886	0.0900354	0.0157469	0.00135528	0.19217	0.0810223	0.00139638	0.00188273	0.00141693	0.00791163	0.013716	0.0345951	0.186427	0.0144556	0.133079
S42	Int. I.	0.0690774	0.00260257	0.00315868	0.348768	0.0234803	0.0291877	0.0445788	0.171851	0.0928084	0.0117725	0.00410058	0.00120622	0.000530481	0.0274852	0.0273184	0.000271327	0.000140786	0.0209532	0.029674	0.00625343	0.00485647	0.00197148	0.00215416	0.0104701	0.0242494	0.000636376	0.00142671	0.011415	0.0100346	0.0456401	0.158989	0.013482	0.0228183	0.242783	0.0848782	0.0145306	0.00077968	0.218498	0.110425	0.0002486	0.00397892	0.0030044	0.00678572	0.0260338	0.0290583	0.224375	0.0113501	0.170432
S37	Int. I.	0.0453865	0.00249603	0.00288583	0.294348	0.0177008	0.0195889	0.0278746	0.184324	0.0780454	0.00935883	0.0117339	0.000359968	0.0036188	0.0192138	0.0211485	0.00183814	7.68967e-05	0.0224621	0.0333051	0.00157374	0.000993037	0.000778137	0.0227462	0.00512388	0.0212396	0.000863232	0.00101306	0.0183742	0.00248522	0.00861748	0.313042	0.0233315	0.0416831	0.262614	0.0922951	0.0162234	0.00171194	0.215571	0.0612029	0.000341436	0.00113092	0.00212975	0.00521592	0.0139395	0.0375736	0.205088	0.0170746	0.132817
S32	Int. I.	0.0679814	0.000429215	0.00190172	0.19546	0.0111482	0.0237268	0.0362718	0.153054	0.0518774	0.00718697	0.0030187	0.000280654	0.000876485	0.0317514	0.0326306	0.000412486	0.00248832	0.0233391	0.0328128	0.00907616	0.0111234	0.000355595	0.0209136	0.00501042	0.018134	0.00145657	0.00456527	0.0221212	0.00995815	0.0536362	0.27582	0.0211801	0.00708969	0.162792	0.0576551	0.0089861	0.000992626	0.110177	0.0530928	0.000285738	0.000568266	0.000643943	0.002076	0.0192364	0.0180577	0.14417	0.00422451	0.083991
S33	Int. I.	0.0481742	0.00158761	0.00198807	0.238696	0.0124331	0.0245783	0.0270079	0.181167	0.0671092	0.010066	0.00618821	0.00108525	0.00100233	0.0156637	0.0111147	0.000490474	0.00125338	0.0254629	0.0132421	0.00338839	0.00138562	0.00102442	0.0185588	0.00701382	0.0179419	0.000306678	0.000923828	0.0105787	0.0082696	0.0171284	0.258335	0.0185458	0.0231646	0.260863	0.0881396	0.0176916	0.000983751	0.208868	0.0467555	0.000392416	0.000644805	0.00134261	0.00529391	0.00851833	0.0229732	0.14193	0.00891173	0.117926
S38	Int. I.	0.0480088	0.00173401	0.00299717	0.321899	0.0202835	0.026628	0.0294065	0.158901	0.100963	0.00741279	0.00159069	0.00183817	0.000942113	0.0129023	0.00935945	0.000252535	0.00167114	0.0311744	0.0150451	0.000568431	0.000226907	0.000992062	0.0317219	0.0054882	0.0230476	0.000801905	0.000574644	0.00577229	0.00558976	0.010339	0.167352	0.010959	0.02878	0.308853	0.11023	0.0202721	0.0018455	0.263308	0.062647	0.0017561	0.000692144	0.00369503	0.00892578	0.0285122	0.0295732	0.191159	0.0145264	0.154903
S39	Int. I.	0.100232	0.000313853	0.0014625	0.213292	0.0132195	0.0165566	0.0333531	0.171101	0.0836596	0.00996283	8.26185e-05	0.00204852	0.000990323	0.0640109	0.0695218	0.00184553	0.00113551	0.0203826	0.0601121	0.0460297	0.0626868	0.00256597	0.00741599	0.0085397	0.0209168	0.0136391	0.0171784	0.0330995	0.0126992	0.0567406	0.17166	0.0131026	0.0280844	0.190214	0.0720848	0.0114427	0.00105095	0.0647716	0.0325571	0.000398289	0.000716827	0.00279691	0.00432511	0.0175151	0.0232451	0.175429	0.00907974	0.150941
S31	Int. I.	0.0669662	0.000799698	0.00260226	0.210447	0.013186	0.0253609	0.0379738	0.161486	0.0559606	0.00865539	0.00259577	0.000297179	0.00109165	0.0304223	0.0338734	0.000619563	0.00216212	0.0182775	0.0326724	0.00972639	0.0109636	0.000788497	0.0178827	0.00654841	0.0230117	0.0019331	0.00463866	0.0214227	0.0086758	0.0549796	0.274139	0.0201836	0.00675826	0.164556	0.0612168	0.0118331	0.00135277	0.108396	0.0510084	0.000196785	0.000984175	0.00139234	0.00272363	0.0179299	0.0200971	0.158827	0.00697819	0.088935
S36	Int. I.	0.0486863	0.00578323	0.00809927	0.387902	0.0342932	0.0262253	0.0373814	0.162737	0.0715121	0.012144	0.00795054	0.000919188	0.00159335	0.0488363	0.0523083	0.00124228	0.000369918	0.0284482	0.0344933	0.0270877	0.0232828	0.000226216	0.0237011	0.00460106	0.0244978	0.00296669	0.00878922	0.0142532	0.00370004	0.0141664	0.284112	0.0216567	0.0246169	0.267722	0.098701	0.0189494	0.00114389	0.238353	0.0835555	0.000876434	0.00170942	0.00372601	0.0151772	0.0158485	0.0375527	0.257357	0.0129542	0.162951
S40	Int. I.	0.0559248	0.000481253	0.00131922	0.208206	0.0166464	0.0200306	0.0321335	0.200951	0.0955059	0.0160364	0.00497433	0.0029932	0.00131024	0.0431056	0.0534753	0.000932786	0.000995214	0.0186168	0.048693	0.022934	0.0260976	0.0011813	0.00580214	0.0074315	0.0158862	0.0108129	0.0121726	0.0361018	0.00576783	0.0276941	0.166395	0.0126979	0.0225158	0.231728	0.0844246	0.0150536	0.000312943	0.0638654	0.0246742	0.000779552	0.000522006	0.00172128	0.00849229	0.0149758	0.0223662	0.135714	0.00998483	0.107075
S34	Int. I.	0.057933	0.00248591	0.00222574	0.238883	0.0211024	0.0208093	0.0277155	0.158149	0.0591948	0.0127561	0.00700617	0.000500989	0.000958202	0.0422224	0.0342978	0.00110454	0.00206806	0.0234913	0.0349705	0.0315049	0.0270336	0.000771522	0.0198523	0.0074101	0.0185198	0.00584674	0.00923352	0.0169811	0.0078474	0.0253647	0.21124	0.0161071	0.0188116	0.225529	0.0799772	0.0142786	0.000285113	0.172804	0.0450217	0.000867849	0.000592367	0.00440408	0.00938516	0.0171608	0.0237969	0.190431	0.00961418	0.107869
S35	Int. I.	0.0494016	0.00329064	0.00272882	0.29916	0.0504947	0.032712	0.0358433	0.129776	0.0721105	0.0202358	0.00604653	0.000935178	0.00115312	0.0216417	0.0208828	0.000208092	0.00114588	0.0214021	0.0263017	0.00677191	0.00429164	0	0.00526616	0.0034105	0.016188	0.000949538	0.00226572	0.00964681	0.00715197	0.0251227	0.154915	0.0102303	0.0155361	0.195543	0.0697119	0.0125741	0.000428978	0.180722	0.0469379	0	0.000945773	0.00146862	0.0203801	0.0177754	0.0169348	0.190541	0.00495333	0.102187
S43	Int. II.	0.0294487	0.00180686	0.00386006	0.25293	0.0145737	0.0237067	0.0397712	0.162957	0.0561483	0.011678	0.00471397	0.00014327	0.000680268	0.0243479	0.0297235	0.000489389	0.00156824	0.0205214	0.0207648	0.0110593	0.0148677	0.000311624	0.018801	0.0100652	0.0217065	0.00023376	0.00184822	0.00980545	0.0016032	0.0102156	0.284377	0.0213453	0.0113035	0.275318	0.0989961	0.0175754	0.00116852	0.150179	0.0849496	0.00119849	0.00213355	0.00160174	0.00676377	0.0156579	0.0330989	0.2365	0.0138864	0.121343
S53	Int. II.	0.0422531	0.000596945	0.00236104	0.246487	0.0125786	0.0235817	0.031216	0.176141	0.0634197	0.00970977	0.000860957	0.000540412	0.000610864	0.0293957	0.0444709	0.000604369	0.000714503	0.0228776	0.0266966	0.00232166	0.00449262	0.000611355	0.0168449	0.00591561	0.0210254	0.000862317	0.000639763	0.0174353	0.00292856	0.0193199	0.212578	0.0152661	0.0142908	0.199662	0.0724166	0.0128554	0.000267845	0.118275	0.0595849	0.000399813	0.00178412	0.00130801	0.00310449	0.0151419	0.034886	0.176206	0.0148452	0.10976
S51	Int. II.	0.0524929	0.00208297	0.00562474	0.275559	0.0180589	0.0275307	0.0368668	0.195397	0.0705668	0.0125195	0.00743501	0.000403043	0.00375746	0.0256338	0.0263876	0.000489204	0.00170181	0.0244892	0.0229249	0.010602	0.010879	0.00130826	0.0178357	0.00967043	0.0248252	0.00114919	0.00206928	0.014274	0.00618228	0.0294814	0.226906	0.0188135	0.0130616	0.21406	0.0771678	0.0125634	0.000772538	0.156757	0.0591758	0.000654171	0.00125365	0.00174981	0.00493601	0.014545	0.0330286	0.172881	0.0144221	0.117393
S49	Int. II.	0.0500827	0.00502382	0.00752386	0.291144	0.0195559	0.0243702	0.0326665	0.173532	0.0639889	0.0101703	0.0076863	0.00046694	0.00413118	0.0524459	0.0634618	0.00384388	0.00123733	0.0270445	0.0340402	0.0510585	0.0688195	0.000797058	0.0046274	0.0110212	0.0299151	0.00686787	0.01362	0.0146339	0.00465315	0.0272817	0.152183	0.0106765	0.0145894	0.20874	0.0739051	0.016727	0.000344104	0.144271	0.0566571	0.00156667	0.00215243	0.0028637	0.00394709	0.010171	0.0295113	0.171074	0.0127881	0.127636
S54	Int. II.	0.071892	0.00148327	0.00390905	0.267772	0.0147025	0.0191481	0.0530604	0.183507	0.0512307	0.0126985	0.00546262	0.000821673	0.000960196	0.0241479	0.0416028	0.000826395	0.00217404	0.0264903	0.0239913	0.00890268	0.0152359	0.000591309	0.0234243	0.0101422	0.0281894	0.000697206	0.00385016	0.0148203	0.00377054	0.0554337	0.344681	0.0257317	0.011594	0.193692	0.0699	0.0123236	0.000495428	0.0618908	0.088965	0.00110453	0.00221161	0.000772002	0.00522919	0.012962	0.0235376	0.182983	0.00720979	0.111516
S47	Int. II.	0.0391197	0.00204583	0.00565633	0.254954	0.0159512	0.0236518	0.0291917	0.193931	0.0617092	0.013024	0.00347581	0.000772183	0.00206312	0.0546341	0.0537007	0.00150731	0.00153042	0.0310845	0.0429143	0.0462078	0.0491496	0.000373604	0.0249133	0.00891003	0.0140242	0.00801434	0.0138742	0.0239294	0.00178429	0.0177333	0.279857	0.0215764	0.0143282	0.228063	0.0825989	0.0131266	0.000290792	0.133025	0.0413028	0.000951412	0.000142676	0.00165286	0.00447528	0.00810879	0.045591	0.128544	0.0210469	0.101606
S48	Int. II.	0.045367	0.00248243	0.0059585	0.319366	0.0235633	0.0342614	0.0553791	0.188441	0.082718	0.0128316	0.00306547	0.000965534	0.00156813	0.0271667	0.0334012	0.000396319	0.00320155	0.0297896	0.0285349	0.0225628	0.0281739	0.000222118	0.00769421	0.0119428	0.0308152	0.0023368	0.0095142	0.0173352	0.00281421	0.0254561	0.175245	0.0129837	0.0114723	0.232154	0.0836376	0.0138483	0.00142863	0.129071	0.0739139	0.000128897	0.00159514	0.00196913	0.00865253	0.0186536	0.0312914	0.170485	0.00897062	0.131328
S46	Int. II.	0.0636011	0.00037684	0.00193798	0.238501	0.0156945	0.0219056	0.0382084	0.176283	0.078813	0.0149122	0.00794567	0.00134332	0.00188898	0.0327989	0.0459542	0.00192549	0.00114075	0.0214453	0.0436642	0.0102498	0.0113706	0.00130285	0.00584015	0.0136848	0.0233751	0.00593964	0.00516395	0.0277972	0.00702663	0.0413716	0.163612	0.00992113	0.0176021	0.242885	0.0870369	0.0163694	0.00017163	0.0593424	0.0317339	0.00107358	0.000148369	0.00152966	0.00953031	0.015386	0.0356934	0.146172	0.0133127	0.123633
S44	Int. II.	0.0326223	0.00488477	0.00882935	0.373502	0.0243095	0.0256994	0.041895	0.240259	0.11489	0.0180497	0.000109315	0.00290114	0.000330413	0.0102915	0.0158098	0.00102477	0.00130529	0.0215703	0.0166024	0.00034487	0.000923163	0.000126144	0.0075799	0.0110337	0.0285877	0.000113583	0.000423822	0.00711772	0.00193427	0.0116955	0.183689	0.012795	0.0167564	0.272883	0.0970854	0.0175735	0.000295482	0.112484	0.0418954	0.000832275	0.000656565	0.00302805	0.00904609	0.00390579	0.0358478	0.126557	0.0168477	0.137055
S52	Int. II.	0.0711826	0.00298079	0.0036179	0.262836	0.0150647	0.0273595	0.0328698	0.201699	0.0656978	0.0133603	0.00567274	0.000188695	0.000736407	0.0146843	0.0265772	0.000423516	0.00123349	0.0224345	0.0183688	0.00217705	0.00466896	0.00164799	0.00485213	0.00776173	0.0155113	0.000121571	0.000457392	0.0118021	0.00595106	0.0460609	0.145363	0.00948133	0.0123771	0.211104	0.0775296	0.0132402	0.000499986	0.147832	0.0525112	0.000178227	0.000449146	0.00160987	0.00445932	0.0092549	0.0318386	0.126512	0.0116163	0.0827808
S45	Int. II.	0.0368567	0.00666242	0.00861091	0.400067	0.0229732	0.0266983	0.0446079	0.190939	0.0869408	0.0130638	0.00342185	0.00121165	0.00174121	0.0255096	0.0287352	0.000544265	0.000880347	0.0257627	0.0214249	0.017091	0.0166598	0.000430744	0.00567642	0.0099246	0.0254624	0.00181581	0.00515021	0.00806741	0.00192814	0.0195265	0.174177	0.0119136	0.00995659	0.216522	0.0764861	0.0132468	0.00210726	0.178039	0.0809321	0.000148204	0.00224814	0.00232507	0.00632543	0.0214596	0.0263672	0.228897	0.0117138	0.113905
S50	Int. II.	0.0543411	0.00260374	0.00737945	0.25838	0.0150626	0.0331863	0.0340658	0.232596	0.066483	0.0160464	0.00506408	0.000140426	0.00172431	0.0362966	0.0315187	0.0011621	0.00199692	0.0263106	0.0320526	0.0286275	0.0263191	0.000512715	0.0074444	0.012494	0.0263678	0.00338277	0.00767743	0.0224333	0.00676891	0.0287515	0.196977	0.013727	0.018706	0.285495	0.105134	0.0163261	0.00065376	0.123452	0.0364427	0.00125673	0.000656453	0.000878422	0.00688265	0.0166214	0.035488	0.152196	0.015204	0.100451
S57	Int. II. R.	0.118729	0.00166498	0.00272199	0.220991	0.0159876	0.02131	0.0233812	0.204255	0.0739396	0.0122194	0.00742485	0.002928	0.00207225	0.0509884	0.0290016	0.000699217	0.0019554	0.0244001	0.044133	0.037526	0.0179423	0.00725586	0.0124464	0.0134877	0.0231214	0.0159401	0.0114408	0.01824	0.0330375	0.0437128	0.287911	0.0238201	0.0529774	0.38357	0.129954	0.0259803	0.00136173	0.21788	0.0269621	0.00265899	0.00207531	0.00938224	0.0154504	0.0253384	0.0396003	0.140158	0.0164405	0.236889
S60	Int. II. R.	0.12477	0.00154157	0.00180143	0.195879	0.0136296	0.0231286	0.0362341	0.191655	0.0684143	0.0139706	0.0115254	0.00120703	0.00283296	0.0443195	0.0308705	0.000880929	0.00336603	0.0209481	0.0393971	0.0320013	0.0198908	0.00669962	0.0316867	0.00890455	0.0232433	0.0104072	0.0152921	0.021988	0.0262617	0.0467548	0.431563	0.032207	0.0438722	0.351231	0.123444	0.021099	0.00193335	0.251344	0.0687935	0.00191887	0.00236251	0.00611143	0.0143941	0.0380154	0.0353073	0.211341	0.0146005	0.185979
S55	Int. II. R.	0.140288	0.000214543	0.0020384	0.229159	0.0157411	0.0227493	0.0414795	0.160234	0.0615792	0.00942479	0.006474	0.00164343	0.00182206	0.0561531	0.0293036	0.00119104	0.00332059	0.0139067	0.0499677	0.0488422	0.0194893	0.0093426	0.00283511	0.0108823	0.0271164	0.0214147	0.0175266	0.0163407	0.0412376	0.0636681	0.153778	0.0119909	0.0430901	0.294352	0.109286	0.0203884	0.00402142	0.213361	0.0497779	0.00249076	0.00328365	0.00885807	0.0113852	0.0348958	0.028681	0.195859	0.00938843	0.263724
S59	Int. II. R.	0.186161	0.00103841	0.00121648	0.230271	0.0140034	0.0254085	0.0335622	0.192237	0.0679753	0.0104073	0.00782758	0.00189261	0.00488949	0.0516273	0.0282822	0.00150281	0.00279053	0.0233644	0.057783	0.0613848	0.0296157	0.0155123	0.0206799	0.00901317	0.027241	0.0189586	0.0169756	0.0210038	0.0508446	0.0835357	0.309616	0.0238022	0.0439163	0.289981	0.105408	0.0194928	0.000647776	0.148694	0.0245591	0.00222527	0.00316308	0.010461	0.00867339	0.0279312	0.035995	0.130553	0.0162874	0.252644
S56	Int. II. R.	0.105724	0.00113876	0.0015492	0.241992	0.0146404	0.0287606	0.0532446	0.210579	0.0900096	0.0132463	0.0116957	0.002846	0.00140385	0.0252102	0.0156179	0.00194761	0.00550855	0.0207922	0.0321886	0.0141702	0.00752961	0.00340748	0.0246615	0.015555	0.0360256	0.00581447	0.0112923	0.0229572	0.0267118	0.0488117	0.280416	0.0224097	0.0405365	0.297939	0.111622	0.0196418	0.00136996	0.174136	0.0444909	0.00126917	0.00303364	0.00972636	0.00904847	0.0326716	0.0262605	0.202724	0.00678952	0.226727
S63	High	0.0856442	0.00748505	0.013673	0.411135	0.0388228	0.070627	0.0807134	0.255102	0.0734498	0.031225	0.0225697	0.00030327	0.0063977	0.0519037	0.0512795	0.00400737	0.0020567	0.0311505	0.0327692	0.0430826	0.0649594	0.000760332	0.0462446	0.0149056	0.0338082	0.00372371	0.013052	0.0228935	0.00683527	0.0602932	0.629143	0.0420337	0.00740812	0.258379	0.092563	0.0142613	0.000470648	0.160279	0.0843591	0.000280817	0.00157176	0.000781029	0.0161207	0.0188674	0.0554257	0.216478	0.0269466	0.101257
S72	High	0.0329437	0.00900141	0.0158916	0.388216	0.0272901	0.0311547	0.0586743	0.201665	0.0588238	0.0178034	0.00288598	0.000660011	0.00142264	0.0590756	0.0628034	0.00114494	0.00244577	0.0244803	0.0307313	0.0495012	0.085433	0.000413486	0.0156682	0.0132853	0.0316912	0.00506493	0.0188432	0.0176278	0.00128414	0.0235014	0.226275	0.0174092	0.00176377	0.168894	0.061594	0.0102995	0.00282056	0.105985	0.115819	0.000154974	0.00472724	0.000123355	0.0032823	0.0280747	0.0260914	0.263307	0.00891453	0.105392
S61	High	0.0403098	0.00411371	0.00940083	0.313572	0.0153449	0.0227271	0.0424875	0.171545	0.0575114	0.00958379	0.00321341	0.000913239	0.00162167	0.0364481	0.0446414	0.00109635	0.00315996	0.032382	0.0262461	0.0252942	0.0480652	0.000782258	0.0141411	0.0109686	0.0223119	0.00209074	0.00875812	0.0141341	0.00164614	0.0238527	0.228057	0.0187015	0.00331334	0.244706	0.0877349	0.0146058	0.000595188	0.0987473	0.0716514	0.000141301	0.000674505	0.000640925	0.00560912	0.00645525	0.0366486	0.147205	0.0161374	0.104588
S62	High	0.0465432	0.00102628	0.00448072	0.227341	0.0147272	0.0302519	0.0439943	0.118631	0.0450069	0.0112925	0.00893786	0.000283293	0.00253231	0.0412061	0.0584545	0.00115967	0.00213986	0.0277673	0.0252984	0.0285904	0.0555854	0	0.0243508	0.0136015	0.0220409	0.000967344	0.00770009	0.0171032	0.00120628	0.0328421	0.297748	0.0235969	0.00321462	0.246531	0.0911283	0.0158324	0.000137476	0.0866165	0.0565194	8.17628e-05	0.00123891	0.000665584	0.00592844	0.013868	0.0402887	0.194606	0.0181531	0.104209
S65	High	0.0933998	0.00198494	0.00656287	0.267063	0.0201744	0.052205	0.0974345	0.17507	0.0632328	0.0318812	0.012018	0.00103768	0.00255793	0.0444149	0.0589821	0.00141206	0.00283556	0.0232766	0.0248305	0.0335445	0.0738791	0.000726426	0.0434097	0.0102204	0.0208886	0.00102056	0.00937788	0.0222598	0.00464779	0.0766122	0.480689	0.036429	0.00814233	0.222266	0.0813718	0.0127556	0.00115026	0.0749837	0.0714523	0.00109885	0.000908782	0.000705687	0.00767967	0.0288454	0.0346004	0.281077	0.0146989	0.104619
S66	High	0.0578611	0.0150654	0.0236758	0.541843	0.0412896	0.060361	0.0839263	0.226067	0.0673139	0.0257938	0.0116129	0.000559197	0.00310781	0.0476453	0.0532914	0.00282617	0.00246245	0.0293596	0.0297474	0.0401369	0.0614968	0.00109662	0.0126009	0.0125183	0.0277777	0.0051176	0.0145726	0.0165097	0.00368252	0.0301555	0.246903	0.0194573	0.00937129	0.289842	0.106134	0.0178885	0.00095324	0.166448	0.0884628	0.00132801	0.00249033	0.004372	0.0138727	0.0171882	0.0502027	0.236117	0.0246635	0.170745
S71	High	0.0338303	0.00767738	0.0200505	0.374262	0.0367257	0.0363257	0.0685167	0.222587	0.0510098	0.0272646	0.0129078	0.00010806	0.00393685	0.0306667	0.0408574	0.00296639	0.00100033	0.0213712	0.0168194	0.017186	0.0368349	0.000150427	0.0274292	0.017424	0.0242579	0.000423589	0.00316584	0.0103721	0.00028099	0.0277425	0.365671	0.0280501	0.000941081	0.188479	0.0675659	0.0101017	0.00112619	0.100571	0.11228	7.03177e-05	0.00499864	0.000237609	0.00841033	0.0123263	0.0343132	0.210491	0.0119966	0.0802227
S70	High	0.0791783	0.00505275	0.0119839	0.24512	0.0159802	0.0311684	0.058586	0.184238	0.037434	0.0207694	0.00267861	0.00027917	0.00130086	0.0456183	0.0634202	0.000881434	0.000938583	0.0206455	0.0150861	0.0380077	0.107981	0.0021766	0.0176343	0.0163777	0.0212466	0.000562142	0.00554381	0.0143425	0.00430566	0.0743951	0.273206	0.0232386	0.00252796	0.186594	0.0696664	0.0121479	0.000879769	0.0902731	0.0914935	0.00024151	0.00284512	0.00111546	0.00572552	0.016047	0.0357059	0.200791	0.0130983	0.103845
S67	High	0.0475543	0.0053011	0.00996565	0.294792	0.0178915	0.0309147	0.0501244	0.154495	0.0461375	0.0113884	0.00238374	0.000189509	0.00104145	0.0259206	0.0329449	0.00108918	0.00175275	0.0219631	0.0130532	0.0178575	0.0364335	0.000583035	0.0139521	0.0131119	0.0246606	0.000130315	0.00467998	0.00790393	0.00114512	0.0442713	0.233192	0.0184717	0.00046102	0.15762	0.0584227	0.00731521	0.00037074	0.130878	0.0796573	9.06695e-05	0.00150989	0.000354179	0.00414253	0.0111205	0.0311767	0.185578	0.0106341	0.0855473
S75	High R.	0.152613	0.000995676	0.00144962	0.225087	0.0167667	0.0193355	0.0311426	0.189812	0.0639253	0.0120031	0.00287015	0.00305276	0.00168782	0.0359482	0.0286266	0.000714054	0.00214813	0.0208447	0.0331061	0.0288016	0.0200054	0.0080406	0.00554791	0.00676883	0.0265817	0.0115718	0.0128295	0.0163626	0.0253962	0.0628944	0.191762	0.0163691	0.0537131	0.305507	0.108614	0.0171978	0.000278589	0.121879	0.0356892	0.00168453	0.00167532	0.0054185	0.0156422	0.0290873	0.0347335	0.179953	0.0168343	0.248265
S74	High R.	0.142573	0.000757439	0.00167326	0.216565	0.0220293	0.0250472	0.0358134	0.174306	0.0526293	0.0175908	0.0103075	0.000949799	0.00753413	0.0281736	0.0226026	0.00527987	0.00346226	0.0213173	0.0300854	0.0206199	0.013677	0.00849962	0.0215661	0.0126038	0.0251505	0.0045375	0.00607664	0.0144458	0.0289439	0.0600706	0.321876	0.0257037	0.0365041	0.326465	0.11762	0.0216541	0.00166919	0.137773	0.0367999	0.000498102	0.00107611	0.0076666	0.0204007	0.0336344	0.0314609	0.25042	0.0105533	0.208942
S78	High R.	0.104576	0.00162529	0.00341613	0.231714	0.0215219	0.0354987	0.0349227	0.224495	0.0947983	0.0208848	0.00744717	0.00402108	0.00182183	0.0332178	0.0148382	0.00217434	0.00330964	0.0244365	0.0408305	0.025659	0.0106126	0.00449257	0.0399089	0.00866356	0.028367	0.014628	0.0123212	0.0261245	0.0294668	0.0316868	0.442063	0.0307623	0.0414115	0.307691	0.110295	0.0206069	0.00154634	0.208104	0.0354433	0.00222124	0.00202547	0.0129264	0.0190822	0.0252987	0.0372606	0.123939	0.0161931	0.216096
S77	High R.	0.11967	0.00197121	0.00290712	0.245761	0.022394	0.0326543	0.0435013	0.209663	0.0871212	0.018743	0.00850322	0.00615429	0.00398552	0.0458884	0.0255548	0.00154186	0.00125938	0.0175011	0.0490394	0.0422988	0.0203359	0.00736984	0.0111959	0.0105658	0.0225517	0.0187397	0.0167468	0.0218297	0.0272991	0.0506759	0.226104	0.0171559	0.0449909	0.315037	0.111218	0.0200224	0.000796306	0.160826	0.0313165	0.00256437	0.00106254	0.00883603	0.0144766	0.0290862	0.0267953	0.18	0.01047	0.189957
S76	High R.	0.155573	0.00239379	0.00319782	0.275164	0.0194712	0.0242207	0.0290788	0.247505	0.0855191	0.0167705	0.00174897	0.00595404	0.0012623	0.0261091	0.0173774	0.000467945	0.00195721	0.0250119	0.032096	0.0160761	0.00657505	0.0118203	0.0144161	0.00581228	0.021694	0.0110778	0.00691498	0.0212787	0.0347764	0.0647421	0.138676	0.0105847	0.0573546	0.366608	0.12911	0.0223515	0.00020347	0.143714	0.0257639	0.00515062	0.000566246	0.0146961	0.017019	0.0282764	0.0465891	0.148724	0.0209044	0.24467
[truncated: 148 more columns]

## Sheet: Aqueous  targeted
Sample	response	3PG	Acetyl CoA	Adenine	Adenosine	ADP	AMP	GTP	ATP	cAMP	CDP choline	cGMP	CMP	Cytidine	Cytosine	FAD	GDP	GMP	GSSG	GSH	Guanine	Guanosine	Malonyl CoA	Methyl Cytosine	NAD	Oxo Methionine	PCr	PEP	SAH	SAM	UMP	Uracil	Uridine
1	C.	8170000	20100	1460000	71000000	411000	98500000	2300	10800	59100	4430000	5410	1310000	5420000	11200000	514000	14400	12700000	37600000	185000	107000	985000	1380	70300	4340000	573000	21600	6990000	14300000	26900000	8660000	459000	541000
2	C.	3010000	7910	522000	18400000	252000	68300000	5230	14600	67500	2970000	12800	2060000	6940000	12400000	6680	22600	6780000	29800000	167000	5710000	483000	763	98100	5830000	272000	0	4810000	6000000	12500000	7880000	393000	752000
3	C.	2380000	6620	401000	25900000	289000	46400000	1210	14600	73600	3430000	6370	1870000	7890000	11000000	601000	15000	12000000	34400000	95500	464000	1820000	902	104000	4860000	202000	29100	6080000	5100000	9190000	5250000	731000	1250000
4	C.	2210000	5230	649000	4170000	412000	43500000	3280	16500	66100	2410000	7360	4070000	6290000	9160000	0	19300	3460000	25900000	494000	12900000	250000	871	248000	3300000	166000	29000	4890000	2690000	19300000	8650000	521000	1210000
5	C.	1800000	8060	667000	13700000	956000	51100000	3610	22200	64700	2470000	4960	2530000	7060000	11400000	944	102000	7240000	17400000	3820000	6830000	568000	1090	486000	2830000	192000	16800	3820000	4850000	18400000	6430000	471000	896000
6	C.	2730000	8520	1790000	61900000	226000	72300000	2610	18200	80400	4470000	15000	2470000	13400000	16200000	907000	10900	15800000	44500000	168000	106000	2630000	970	105000	6700000	279000	33800	9330000	21400000	27400000	7470000	931000	1450000
7	C.	2540000	8060	934000	54800000	212000	67400000	1550	17000	77400	4570000	8070	2250000	12700000	14400000	714000	11300	14600000	37400000	196000	78300	2360000	1070	110000	5770000	216000	12200	5850000	10100000	23900000	6650000	725000	1260000
8	C.	1880000	5750	1120000	21800000	378000	87700000	2110	9330	85500	4560000	7460	3190000	6670000	11500000	2000	18600	7320000	40700000	259000	6910000	374000	494	158000	5410000	165000	55800	5020000	3710000	37300000	12500000	687000	1020000
9	C.	1910000	11300	563000	6520000	796000	51100000	2370	17000	67700	2290000	9000	3280000	5350000	8770000	0	84200	4650000	15000000	907000	11900000	307000	2030	335000	2660000	214000	16400	5720000	3660000	16100000	8750000	391000	637000
10	C.	3760000	3120	1120000	26400000	194000	35700000	1390	11700	53600	5610000	8900	1350000	8980000	10600000	564000	6090	10800000	44900000	186000	57200	1670000	654	63300	3830000	302000	31900	6390000	6090000	22000000	4490000	1070000	2090000
11	C.	3050000	21600	982000	44000000	3100000	84700000	3910	48800	47300	3470000	2670	1780000	4440000	10100000	34400	101000	7400000	29300000	362000	2040000	305000	871	182000	5750000	281000	26400	4880000	3800000	18200000	9050000	331000	528000
12	C.	3090000	13900	2840000	63100000	256000	125000000	2930	13000	85400	5440000	5930	2100000	7150000	11400000	717000	8770	13400000	61900000	4900000	61600	920000	671	116000	5980000	309000	24000	10400000	7910000	36800000	14100000	644000	1250000
13	C.R.	2120000	18500	1940000	63500000	1400000	103000000	5240	29800	90300	3340000	5140	2480000	10200000	14200000	13600	88300	7390000	26300000	150000	6570000	498000	1160	347000	4530000	200000	0	4570000	8310000	32000000	11500000	473000	852000
14	C.R.	2710000	87300	1440000	63700000	3670000	114000000	4120	58400	81200	4710000	16600	1970000	7440000	11700000	459000	95400	8990000	45700000	149000	857000	548000	4800	115000	7330000	239000	13000	7400000	12900000	33300000	12000000	276000	476000
15	C.R.	3580000	48600	1130000	108000000	913000	149000000	2470	18100	85100	5680000	11900	2470000	6640000	11700000	730000	18800	15900000	38600000	98600	460000	934000	1850	129000	8300000	339000	34400	5640000	6540000	23600000	11600000	343000	424000
16	C.R.	2410000	37200	1320000	88800000	720000	120000000	2130	16000	64600	4560000	7130	1810000	5490000	10400000	246000	18400	10600000	42000000	126000	861000	815000	2690	86800	7500000	204000	17400	4000000	6360000	25000000	9140000	305000	513000
17	C.R.	5150000	11300	703000	34500000	293000	95800000	1400	18800	92200	4920000	21500	2320000	14500000	12400000	926000	9650	13700000	56400000	139000	75400	1860000	1200	71300	10400000	363000	31000	8710000	9440000	7480000	8400000	826000	1670000
18	C.R.	2750000	16100	1610000	28700000	239000	101000000	2270	10200	84200	3910000	19500	2770000	6250000	9930000	581	13400	7270000	49300000	176000	6550000	415000	581	68300	8290000	222000	26300	5190000	2840000	37400000	11700000	338000	426000
19	Low	3970000	37900	1150000	28400000	1870000	141000000	2530	23900	93600	4060000	9680	4620000	5750000	11000000	0	68700	4880000	35100000	370000	12500000	141000	3330	191000	8510000	356000	21000	7870000	2790000	32000000	15800000	430000	636000
20	Low	3500000	46700	3130000	131000000	894000	106000000	3250	21200	108000	3820000	12200	2360000	10200000	14100000	710000	19000	16900000	49800000	164000	114000	1140000	2140	161000	6390000	299000	44200	10400000	14300000	46800000	12200000	553000	894000
21	Low	2190000	23400	1010000	85600000	630000	118000000	2540	13600	78300	3460000	18600	1500000	5730000	8660000	372000	19500	9860000	35500000	101000	455000	582000	2470	84500	6210000	170000	15000	8790000	8250000	23500000	8640000	337000	506000
22	Low	2580000	63100	3070000	79500000	959000	131000000	1820	28200	111000	4770000	10800	2690000	6970000	12900000	2030000	30100	19100000	60200000	290000	76700	1010000	4070	213000	7980000	231000	26900	12300000	12200000	38800000	12400000	690000	1370000
23	Low	2480000	52200	673000	56100000	2160000	132000000	3750	56600	107000	4100000	7380	2100000	6650000	9960000	28400	148000	9830000	37000000	130000	2470000	509000	6060	256000	8630000	176000	39200	7730000	6380000	16800000	9520000	329000	617000
24	Low	4990000	16300	790000	6490000	380000	74700000	2320	11700	81300	1950000	8890	4800000	4740000	8730000	0	18200	1130000	15700000	400000	12500000	30600	2190	288000	2050000	499000	20700	5860000	900000	20700000	12500000	260000	416000
25	Low	5810000	65500	1670000	115000000	2170000	145000000	2440	45000	79100	5160000	5200	2040000	7760000	12700000	874000	41700	15800000	37000000	108000	332000	769000	6100	72800	10000000	451000	25300	9950000	7270000	33300000	11300000	310000	418000
26	Low	3020000	39600	1710000	120000000	582000	147000000	1600	12400	82900	4610000	3390	2670000	9170000	11500000	1020000	13300	15700000	46100000	120000	142000	920000	2870	90800	11100000	288000	32700	8710000	11700000	28800000	11100000	457000	835000
27	Low	2810000	30600	871000	22200000	503000	90600000	2970	14500	78700	3450000	10600	3080000	5640000	8620000	0	31600	5180000	28000000	376000	8970000	280000	2770	111000	5100000	266000	13800	6200000	4140000	23000000	11500000	316000	498000
28	Low	2770000	57700	1060000	47600000	817000	121000000	3010	18200	82200	4610000	20500	2490000	8420000	12200000	4280	33400	9730000	43800000	193000	6060000	433000	4780	188000	8160000	262000	28000	8140000	8490000	34200000	13400000	380000	503000
29	Low	2730000	74000	1770000	52100000	2610000	149000000	2300	57100	103000	4700000	12500	3120000	5500000	11700000	1700	64700	6490000	50200000	208000	7900000	408000	5460	90300	15200000	279000	18300	9180000	4630000	50200000	14800000	310000	455000
30	Low	3320000	19200	1220000	54300000	561000	130000000	2240	12600	81500	4400000	32400	1700000	6600000	11000000	26400	23200	7670000	37600000	116000	2790000	554000	1490	80700	8420000	272000	16700	11100000	6460000	34000000	10300000	592000	785000
31	Int. I.	3470000	9550	1570000	66300000	138000	66500000	1420	13800	80900	3400000	6560	1590000	9260000	11100000	613000	4540	12300000	36300000	159000	61300	1760000	399	103000	5950000	288000	38800	9820000	12700000	18900000	6600000	836000	1420000
32	Int. I.	2130000	72000	1800000	96500000	2100000	125000000	2210	48600	88200	3030000	16600	1810000	4950000	8800000	621000	67900	10900000	36700000	95000	258000	788000	4040	163000	6360000	156000	28800	11000000	6660000	32600000	7930000	294000	486000
33	Int. I.	3060000	118000	2530000	96600000	2060000	165000000	2960	49800	106000	5950000	10800	1700000	5560000	13400000	1350000	35300	13000000	60800000	137000	123000	986000	8270	79500	14100000	286000	32200	11700000	6960000	47800000	10400000	269000	347000
34	Int. I.	2600000	18500	3060000	111000000	286000	121000000	3320	16300	91700	4110000	7360	1520000	8310000	14400000	1140000	7010	15600000	44600000	132000	73800	1080000	2360	106000	7960000	241000	17500	9840000	14300000	44600000	11100000	753000	995000
35	Int. I.	1920000	44400	857000	103000000	2790000	111000000	3470	60200	62700	3290000	10400	1830000	5870000	9580000	306000	119000	9450000	21500000	2910000	338000	454000	3380	114000	6690000	163000	31300	7950000	10600000	14000000	5560000	182000	253000
36	Int. I.	2770000	42500	2880000	63300000	220000	103000000	2190	16000	94800	4030000	12400	2110000	7440000	11100000	1360000	10900	14000000	57400000	144000	112000	1610000	4610	90500	12900000	309000	36100	9120000	9070000	44800000	8420000	618000	1100000
37	Int. I.	3710000	25700	706000	6100000	447000	94900000	2220	11500	65500	2460000	6920	3140000	4260000	9930000	0	17100	1900000	25000000	218000	11000000	64300	4650	87400	6020000	321000	27200	6470000	1920000	20500000	11400000	199000	381000
38	Int. I.	6970000	27000	1570000	118000000	414000	130000000	1490	20300	103000	5770000	21100	1110000	8960000	14600000	626000	10200	8590000	36400000	114000	143000	1910000	2650	73800	12600000	457000	20200	9720000	9320000	26500000	9690000	542000	740000
39	Int. I.	2050000	39700	2090000	87000000	643000	128000000	2330	13900	82200	3790000	3520	2620000	7690000	11000000	625000	22600	17200000	63100000	146000	259000	1110000	2030	137000	7860000	160000	19400	7790000	6000000	54400000	10700000	520000	763000
40	Int. I.	2410000	63300	1670000	90400000	2190000	133000000	2680	32800	93600	3540000	6460	2550000	8240000	12300000	44000	72900	14500000	49500000	213000	3470000	564000	6100	228000	8640000	285000	29500	7500000	7550000	50200000	12700000	383000	655000
41	Int. I.	2770000	22300	1910000	113000000	421000	150000000	1410	11300	99900	4350000	8700	1810000	6290000	10100000	573000	9610	10600000	48200000	142000	99800	954000	1160	80300	11600000	266000	50100	10200000	8760000	24100000	11800000	462000	735000
42	Int. I.	4550000	60700	1130000	102000000	1270000	162000000	2200	33600	86300	5900000	10100	2010000	6960000	11600000	545000	35000	14200000	57000000	135000	565000	869000	6170	125000	12000000	343000	21500	10100000	6260000	28500000	10600000	378000	441000
43	Int. II.	2480000	56600	1160000	64200000	1530000	131000000	2240	34400	112000	3430000	6670	1740000	4910000	9760000	246000	40800	10000000	37000000	87700	678000	804000	11800	114000	10500000	276000	30900	6450000	4660000	22400000	5870000	161000	151000
44	Int. II.	2790000	16400	675000	28100000	612000	126000000	1460	15500	74200	2850000	8420	2190000	5980000	8590000	0	26600	4710000	19800000	155000	10000000	109000	2760	202000	5840000	254000	49300	5800000	5160000	18700000	9290000	322000	494000
45	Int. II.	2350000	18100	1090000	71700000	564000	85500000	1670	17900	92700	3630000	13300	1650000	6120000	9320000	201000	26600	12000000	31900000	94600	916000	1070000	1670	220000	8260000	192000	32100	6650000	7910000	21900000	5410000	358000	534000
46	Int. II.	2040000	77000	1650000	51100000	3850000	142000000	4580	61000	90700	3830000	10400	2600000	6640000	10800000	4100	145000	10900000	42900000	114000	5340000	395000	6500	183000	8950000	196000	3220	7260000	4670000	49800000	11700000	300000	545000
47	Int. II.	2370000	46100	3060000	119000000	520000	87100000	2080	21900	93400	4420000	14500	2070000	10500000	12600000	2200000	15200	18500000	51500000	148000	88000	3040000	7070	97200	14300000	222000	28800	12600000	11600000	29700000	7750000	702000	1100000
48	Int. II.	3820000	29100	865000	113000000	534000	77100000	1880	15600	135000	3420000	9400	1860000	8620000	9460000	1060000	11300	19000000	46500000	96800	127000	2280000	2660	278000	11100000	325000	24800	12600000	4990000	9050000	6250000	522000	748000
49	Int. II.	2950000	9260	1170000	47000000	164000	23600000	2150	17100	103000	3630000	5600	1470000	8260000	10500000	641000	5950	7690000	33500000	79200	87200	4260000	1490	168000	5700000	239000	40500	6650000	4650000	20900000	1950000	666000	1390000
50	Int. II.	7780000	11900	1580000	86300000	289000	87500000	2240	13500	89500	3660000	4240	1630000	11200000	12400000	613000	14500	13500000	35900000	135000	46400	1450000	508	70500	7120000	517000	29300	10300000	12400000	31600000	6960000	619000	1320000
51	Int. II.	2840000	35300	3190000	123000000	3860000	141000000	3920	79400	107000	4050000	5650	2040000	8370000	13100000	316000	115000	11900000	56100000	165000	1070000	954000	3340	209000	9360000	253000	55400	7680000	9780000	41500000	9720000	344000	354000
52	Int. II.	2630000	50800	2170000	98300000	1460000	136000000	2690	31400	76500	3720000	7650	1670000	6630000	11700000	45200	54500	10400000	39700000	168000	2340000	581000	9080	144000	13300000	255000	20000	8080000	10200000	40900000	10100000	427000	651000
53	Int. II.	2060000	131000	2540000	88100000	3290000	169000000	3600	52300	94200	4100000	10600	2700000	6020000	11100000	962000	82100	13700000	74500000	189000	361000	841000	26600	107000	21600000	217000	33100	14100000	8740000	38400000	9130000	258000	312000
54	Int. II.	4400000	69300	2610000	115000000	674000	116000000	2320	27300	127000	4080000	12200	1990000	6330000	8810000	537000	16900	11000000	47000000	104000	230000	1910000	2250	221000	11600000	378000	41700	12500000	6620000	38100000	8130000	534000	864000
55	Int. II. R.	3410000	13000	740000	20800000	483000	83300000	1660	13200	78200	4620000	12400	2790000	7110000	9290000	0	36800	8190000	31600000	361000	6600000	557000	650	219000	5150000	249000	33200	4940000	4020000	14900000	10500000	560000	835000
56	Int. II. R.	3390000	38100	1790000	119000000	791000	113000000	1850	24900	98500	5390000	2350	2230000	6100000	12800000	645000	26100	12600000	50700000	190000	94400	869000	1920	126000	7620000	314000	15500	8670000	4430000	27800000	10800000	936000	1320000
57	Int. II. R.	1830000	3380	650000	37100000	65400	44700000	1310	8550	30200	1810000	2500	749000	2840000	3970000	158000	6620	5470000	14100000	232000	22600	673000	254	39300	3830000	198000	19300	4850000	5020000	5330000	3570000	214000	350000
58	Int. II. R.	2160000	26700	1610000	59900000	704000	131000000	2140	14300	77700	6030000	11000	2340000	7080000	11300000	180000	24800	15900000	43500000	102000	2000000	1030000	1050	169000	6480000	211000	44900	9520000	11700000	28400000	12800000	391000	656000
59	Int. II. R.	3560000	28400	1570000	33100000	1550000	123000000	1390	16700	74400	4060000	11100	2870000	5400000	10200000	8240	69500	14400000	39300000	144000	4760000	510000	2250	305000	6220000	340000	41600	7130000	5390000	30000000	11800000	296000	416000
60	Int. II. R.	2690000	10000	2480000	60800000	222000	113000000	1760	14600	73100	7130000	5620	2360000	9170000	13400000	561000	7950	15100000	65500000	139000	101000	966000	399	87700	7720000	234000	24000	9430000	8880000	24100000	12900000	948000	1770000
61	High	2320000	29200	4630000	85500000	702000	84000000	3040	22400	105000	4280000	17800	1540000	10400000	9380000	1360000	14200	17500000	41100000	159000	90100	3380000	2870	270000	9490000	212000	27300	13300000	13300000	47000000	6150000	621000	770000
62	High	4110000	17800	3230000	51300000	395000	61200000	2670	13600	77100	2410000	13300	2240000	4980000	7300000	0	22000	7680000	24900000	442000	6190000	974000	1840	233000	3980000	321000	49500	5030000	4680000	26800000	5000000	294000	557000
63	High	19900000	10700	1530000	39700000	462000	50500000	2090	19700	72800	3450000	8670	1590000	8220000	8910000	438000	21300	12400000	35800000	199000	478000	2370000	1230	173000	7540000	1180000	31800	10400000	7770000	23200000	4240000	496000	844000
65	High	2170000	32000	5620000	161000000	325000	113000000	1430	15000	131000	4000000	26300	1870000	10800000	9200000	527000	6010	15600000	45400000	255000	103000	3420000	3730	267000	8820000	206000	25300	11400000	8740000	51700000	7380000	555000	1090000
66	High	3620000	5620	923000	45100000	204000	48000000	2340	11300	76000	4090000	10800	1340000	8370000	9480000	483000	11900	10700000	30100000	1630000	132000	4510000	559	214000	9050000	358000	41000	9120000	6270000	12400000	2490000	429000	667000
67	High	3490000	23000	1290000	25600000	413000	83300000	608	14400	101000	2810000	30500	2390000	6850000	9190000	0	15800	6100000	31000000	434000	7840000	932000	2120	337000	7090000	308000	13700	7660000	4850000	28200000	7210000	491000	892000
70	High	2790000	12600	4070000	50400000	206000	53300000	2860	15600	136000	4590000	13700	2130000	11100000	9360000	707000	8050	13300000	40600000	122000	69700	6060000	835	186000	5520000	297000	38700	12100000	8580000	33500000	3470000	770000	1060000
71	High	4220000	13100	1780000	110000000	433000	73800000	3020	22300	92000	3140000	7190	1670000	7960000	9670000	157000	19100	10500000	40700000	197000	1510000	1940000	1000	265000	10100000	350000	26600	9530000	11000000	26300000	6080000	461000	773000
72	High	4870000	7860	696000	6180000	476000	27900000	2730	14800	108000	1770000	24200	3970000	6170000	4640000	0	49900	2170000	17200000	957000	12600000	664000	921	369000	2450000	390000	47100	7000000	4190000	15900000	3230000	580000	1260000
73	High R.	3990000	47600	2030000	108000000	364000	142000000	1600	14500	110000	5560000	16000	1870000	8880000	11800000	387000	9580	12400000	49900000	147000	325000	958000	1700	71800	10200000	294000	31000	6570000	10400000	24100000	11500000	237000	393000
74	High R.	2520000	28000	1850000	67400000	1010000	108000000	2020	18400	72800	3950000	13500	1930000	5960000	10900000	4720	34400	7570000	32400000	286000	2860000	626000	1670	222000	4720000	195000	24000	5450000	5300000	26800000	12100000	430000	712000
75	High R.	6050000	61100	2800000	82000000	872000	128000000	1970	10900	87800	5130000	21700	2750000	6550000	12200000	669000	25400	18400000	70200000	129000	162000	1560000	3810	72500	12200000	411000	36100	13700000	9700000	41200000	16000000	919000	1780000
76	High R.	2070000	23700	2010000	103000000	440000	160000000	1980	17700	85000	4990000	11000	2250000	6860000	13600000	584000	15700	18200000	50300000	110000	382000	1180000	3050	67900	12700000	194000	45200	7950000	6840000	10900000	13600000	363000	506000
77	High R.	2740000	27600	1700000	130000000	611000	118000000	1680	12800	856000	5600000	5380	2200000	12100000	16100000	549000	22000	16000000	48400000	151000	143000	1270000	1850	126000	7530000	226000	25400	5470000	6400000	19400000	12000000	1020000	1440000
78	High R.	2560000	17500	596000	15500000	1000000	111000000	1270	13400	97400	3580000	17000	6070000	6120000	8620000	0	60000	3200000	27800000	234000	15700000	104000	1920	397000	4430000	196000	36400	3500000	1630000	14900000	16900000	285000	569000

## Sheet: Clinical Phenotypes
Animal number	Response	Hb (g/dL)	RBC (mil/cmm)	PCV (%)	RET ABS(mil/cmm)	MCV(fL)	MCH (pg)	MCHC (g/dL)	RDW (%)	PLAT (1000/cmm)	PT (s)	APTT (s)	WBC (1000/cmm)	N (1000/cmm)	L (1000/cmm)	M (1000/cmm)	E (1000/cmm)	B (1000/cmm)	AST (IU/L)	ALT (IU/L)	ALK PHOS (IU/L)	Na (mmol/L)	K (mmol/L)	Ca (mmol/L)	IN PHOS(mmol/L)	Cl (mmol/L)	T PROT(g/L)	ALBUMIN (g/L)	TOT CHOL (mmol/L)	GLUC (mmol/L)	UREA (mmol/L)	CREAT (umol/L)	TRIGS (umol/L)	CPK (IU/L)
1	C.	16	7.78	47.5	0.29	61	20.6	33.7	12.1	761	20.2	18.1	12	1.7	9.8	0.2	0.1	0.1	111	61	523	142	4.6	2.83	2.9	100	72	48	2.1	3.6	6.2	63	0.47	529
2	C.	16.1	8.22	45.7	0.17	55.6	19.6	35.2	11.1	1496	19.6	23.3	12.8	1	11.3	0.3	0.1	0	100	60	438	143	4.9	2.85	2.7	100	69	47	1.4	5	7.5	65	0.38	486
4	C.	15.8	8.29	45.1	0.22	54.4	19	35	11.8	1183	21.2	19.4	12.8	1.9	10.4	0.1	0.1	0	88	57	382	142	4.6	2.78	2.6	99	70	46	1.8	4.9	8.4	59	0.54	232
5	C.	16.6	8.5	48.8	0.2	57.5	19.5	34	10.7	1348	17.5	17.7	11.8	1.5	9.6	0.2	0.2	0	108	68	471	143	4.8	2.95	2.5	102	71	48	2.3	6	6.4	52	0.7	289
6	C.	17.5	8.7	49.4	0.18	56.8	20.1	35.4	10.9	1103	20.2	17.6	15.2	1.7	12.8	0.3	0.3	0	101	61	494	145	4.6	2.92	2.5	101	72	49	1.7	4.5	7.8	64	0.87	330
7	C.	16.1	8.51	46.5	0.2	54.7	18.9	34.5	11.4	1463	19.4	17.7	14.5	3	10.7	0.3	0.1	0	108	75	544	142	4.7	2.85	2.2	99	70	45	1.8	4.6	7.3	56	1.32	252
8	C.	16.1	7.87	45.9	0.24	58.3	20.5	35.1	11.8	1269	18.3	17.1	14.3	1.3	12.4	0.3	0.1	0	96	49	484	143	4.2	2.81	2.6	99	72	48	2.4	6.5	6	60	1.25	344
9	C.	16.2	8.44	45.8	0.24	54.3	19.2	35.3	12.1	1223	19.6	18.7	3.3	1.3	1.7	0.1	0.1	0	90	63	466	142	4.6	2.81	2.2	101	70	49	1.7	3.4	8	60	0.73	279
10	C.	16.2	8.03	44.6	0.17	55.6	20.2	36.3	12	1032	21.6	18.8	2.9	1.2	1.6	0	0.1	0	81	54	393	143	4.4	2.61	2.5	102	65	46	1.8	5.5	7	60	0.62	274
11	C.	15.9	8.03	44.6	0.18	55.5	19.8	35.6	12.1	1308	21.3	18.9	15.7	2.4	12.7	0.3	0.2	0	82	74	443	141	4.8	2.78	2.4	98	72	46	1.8	4.1	7.3	56	0.81	275
12	C.	15.7	8.19	44.2	0.2	54	19.2	35.5	11.2	1121	19.4	17.1	11.3	1.4	9.4	0.2	0.2	0	85	79	677	144	4.3	2.77	1.9	101	72	48	2.4	4.4	6.9	62	0.69	236
14	C.R.	15	7.84	43.9	0.18	56	19.1	34.1	11.6	1249	19	21.1	13.1	3.3	9.2	0.4	0.1	0	81	57	381	142	4.8	2.73	2.6	100	68	43	1.9	4.4	6.4	54	0.64	294
15	C.R.	17.1	8.3	47.3	0.2	57	20.6	36.2	11.4	1153	20.7	22.2	16.4	3	12.1	0.3	0.2	0.2	107	62	566	143	4.7	2.86	2.7	99	72	47	1.3	5.2	7.6	52	0.6	412
16	C.R.	16.1	7.99	46.1	0.19	57.7	20.2	35	11.3	1313	18	23.6	9.9	1.5	8	0.2	0.1	0	85	72	405	144	4.8	2.7	2.9	101	66	42	1.8	4.4	6.5	59	0.46	279
17	C.R.	15.8	8.36	45.9	0.23	54.9	18.9	34.5	12.5	1124	21	25	13	1.7	10.7	0.3	0.1	0	93	56	576	143	5.1	2.77	2.7	100	67	43	2.1	4.8	6.4	62	0.87	349
19	Low	16.5	8.06	47.8	0.23	59.3	20.5	34.5	11.3	1161	17.2	23.1	12	1.3	10.1	0.2	0.2	0	73	49	375	143	4.9	2.83	2.8	100	74	49	2.1	6.7	5.8	58	1.34	286
21	Low	16.8	8.52	49.4	0.18	57.9	19.8	34.1	11.2	1161	18.6	21.5	16.4	2.1	13.3	0.3	0.3	0	100	68	454	145	4.9	2.73	3	103	70	49	1.6	6.1	5.6	65	0.68	429
22	Low	15.9	8.13	45.9	0.2	56.4	19.6	34.7	11.7	1061	17.6	21	15.9	4.3	10.8	0.3	0.2	0.2	74	81	478	142	4.9	2.96	2.7	99	85	54	2.3	6.1	6.6	61	1.59	234
23	Low	16.5	8.21	46.5	0.21	56.7	20.1	35.4	11.6	1369	18.5	20.8	17.4	1.7	15	0.3	0.2	0.2	84	42	366	145	4.7	2.85	2.6	101	73	50	1.6	4.9	4.4	56	0.53	373
24	Low	15.9	8.31	45.3	0.21	54.5	19.2	35.2	12.3	1439	17.9	22.5	16.6	4.5	11.3	0.3	0.2	0	73	53	364	145	4.7	2.76	2.5	102	72	50	1.4	5.8	5.5	57	0.82	249
25	Low	16.6	8.68	47.9	0.18	55.2	19.1	34.7	10.9	944	19.8	23.8	10.8	1.7	8.5	0.2	0.1	0	81	67	572	145	4.9	2.82	2.6	102	71	49	1.2	5.6	5.3	55	0.96	308
26	Low	16.3	8.11	48	0.24	59.2	20.1	33.9	12.6	1364	16.7	22.6	20.5	1.6	18	0.2	0.2	0.2	65	64	445	144	4.7	2.82	2.8	99	74	52	1.4	6.5	5.7	57	1.96	171
27	Low	16.2	7.94	45.9	0.21	57.8	20.4	35.2	11.2	1144	18.7	20.4	15.4	4.3	10.2	0.5	0.2	0	86	60	418	144	4.8	2.71	2.5	101	68	45	1.9	5.3	5.7	57	0.51	286
28	Low	15.8	8.11	44.3	0.27	54.6	19.5	35.7	12.1	1351	16.8	19.7	18	4.9	12.2	0.4	0.2	0.2	70	56	571	142	5.2	2.86	2.8	98	77	52	1.6	6.5	7	58	1.33	215
29	Low	16.8	8.64	48.9	0.21	56.5	19.4	34.3	11.4	1290	18.4	22.4	10.4	1.2	8.7	0.2	0.1	0	78	64	401	146	4.5	2.76	3	99	67	47	1.9	5.7	6.1	63	0.52	246
30	Int. I.	16.1	8.09	47.1	0.28	58.2	19.8	34.1	12.4	1211	17.8	20.5	9.4	1.6	7.5	0.2	0.1	0	97	62	442	146	4.3	2.72	2.7	103	71	49	1.7	5.3	6.4	59	0.55	282
31	Int. I.	15.3	8.17	44.9	0.26	54.9	18.7	34.1	11.7	1184	16.8	18.2	13.8	1.5	11.9	0.3	0.1	0	77	84	634	144	5	2.88	2.7	100	75	55	2	6.4	5.9	62	1.28	262
32	Int. I.	15.2	7.47	45	0.24	60.2	20.4	33.9	12.2	1365	17.1	18.8	18.1	2.9	14.5	0.2	0.2	0.2	70	69	479	143	5	2.77	2.9	100	71	50	1.7	8.4	6.2	62	1.71	405
33	Int. I.	15.5	7.71	45.2	0.32	58.7	20.1	34.3	12.3	1525	18	23.8	13.4	1.3	11.5	0.1	0.1	0.1	72	52	424	144	5.1	2.89	2.8	100	75	53	2.1	6.6	5.4	59	1.56	230
34	Int. I.	16.5	8.59	48.9	0.21	57	19.2	33.7	12.1	1256	17.5	20	16.9	3	13.5	0.3	0	0	86	91	527	143	4.4	2.83	2.7	99	76	50	2.1	6.8	5.8	62	1.86	366
35	Int. I.	15.3	7.98	44.4	0.22	55.7	19.1	34.3	12.2	1357	16.3	18.7	17.4	3.7	13.1	0.5	0.2	0	70	76	562	143	4.8	2.87	2.6	99	78	57	2	6.5	8	62	2.12	230
36	Int. I.	15.9	7.7	45.7	0.27	59.4	20.6	34.8	11.8	1752	18.5	19.9	9.8	1.8	7.4	0.2	0.1	0	70	72	501	143	4.5	2.72	2.2	101	72	50	1.9	6.6	7	59	1.58	237
37	Int. I.	15.8	7.93	46	0.34	58	20	34.5	13.6	1672	17.8	24.5	14.1	1.3	12.3	0.3	0.1	0.1	73	63	477	143	4.1	2.84	2.6	97	74	54	2.1	7	7.1	60	0.9	281
38	Int. I.	15.8	7.78	45.4	0.26	58.4	20.3	34.8	12	1358	19.2	23.8	9.6	2.5	6.8	0.2	0.1	0	74	62	439	144	4.3	2.8	2.8	102	74	50	1.1	6.4	6.5	59	0.39	196
39	Int. I.	15.2	7.56	42.9	0.22	56.7	20.1	35.5	12.2	1507	16.2	24	14.3	2.1	11.4	0.3	0.3	0	70	74	579	142	4.8	2.87	2.6	100	75	51	2	6.8	5.2	54	1.99	187
40	Int. I.	16.1	8.09	47	0.2	58.1	19.9	34.3	11.5	1509	16.5	24.6	15.5	1.1	13.6	0.3	0.2	0	77	50	387	146	4.5	2.87	2.9	101	78	55	1.9	6.5	5.8	63	1.25	273
41	Int. I.	16.2	7.53	46.8	0.23	62.1	21.5	34.6	11.6	1524	17.3	23.4	13	1.7	10.8	0.3	0.1	0	63	60	448	144	4.6	3.01	2.6	100	76	53	2.2	7.3	6.4	57	1.65	214
42	Int. I.	15.9	8.28	45.4	0.19	54.8	19.2	35	11.5	1699	18.7	25.8	14.5	1.9	11.9	0.3	0.1	0	75	68	435	143	4.4	2.72	2.6	101	73	50	1	6.7	6.1	58	0.63	230
43	Int. II.	16.2	8.18	47.3	0.28	57.9	19.8	34.1	13.2	1829	18.8	27.3	13.9	1.7	11.7	0.3	0.1	0.1	78	68	584	144	4.5	2.81	2.9	102	77	56	1	6.6	6.6	64	0.66	279
44	Int. II.	15.6	8.13	45.7	0.19	56.2	19.2	34.2	11.5	1575	19.1	25.2	24.7	2.7	20.7	0.5	0.2	0.2	74	49	619	143	4.7	2.78	2.8	100	71	52	1.4	6.2	6.6	58	0.87	218
45	Int. II.	17.2	8.59	49.8	0.2	58	20	34.5	11.6	1600	19.6	25.6	14	0.8	12.5	0.3	0.1	0.1	80	63	553	146	5.2	2.89	2.7	101	77	55	1.7	6.7	5.7	53	0.82	253
46	Int. II.	15.5	7.87	44.1	0.2	56	19.7	35.1	12.4	1159	17.9	29.2	18.9	2.8	15.3	0.4	0.2	0.2	77	70	403	143	5.3	2.96	2.8	100	77	53	1.6	7.1	5.9	57	2.14	256
47	Int. II.	15.2	7.57	44.2	0.21	58.3	20	34.3	13.1	2471	19.2	25.9	20.8	1.2	18.7	0.2	0	0.2	71	40	413	143	4.5	2.7	2.8	98	71	50	1.5	7.8	5.7	59	0.68	249
48	Int. II.	16	8.01	46.6	0.26	58.1	19.9	34.3	13.4	1332	18.7	18.2	16	2.7	12.6	0.2	0.2	0.2	87	67	575	145	4.4	2.69	2.4	102	75	53	1.6	6.4	5.4	54	0.96	196
49	Int. II.	16.3	8.28	46.4	0.21	56	19.7	35.1	11.7	1691	17.7	16.8	18.9	1.5	16.4	0.4	0.4	0.2	107	87	679	142	4.7	2.79	2.4	101	68	52	1.4	7	7.1	54	1.78	190
50	Int. II.	15.1	7.51	43.9	0.21	58.4	20.1	34.4	12.3	1360	17.5	22.2	15.5	5.3	9.3	0.5	0.2	0	83	83	608	141	5.2	2.81	2.7	99	78	52	1.7	6.8	4.9	59	1.86	244
52	Int. II.	15.7	7.85	46.5	0.3	59.3	20	33.8	12	2206	19.5	25.7	16.1	1.8	13.7	0.3	0.2	0	75	76	360	145	4.2	2.74	2.8	102	70	52	1.2	5.8	6.4	55	0.97	237
53	Int. II.	17.2	8.92	50.9	0.23	57.1	19.2	33.7	12.2	1163	17.1	15.1	20.5	2.3	17.4	0.4	0.2	0.2	94	63	586	147	4.3	2.89	3	102	78	62	1.4	6.4	6.3	65	0.72	278
54	Int. II.	15	7.45	43.4	0.3	58.3	20.2	34.6	14.8	1322	16.3	13	20	2.2	16.8	0.6	0.2	0	88	90	639	142	4.8	3.01	2.9	100	78	56	2.4	6.3	5.6	52	2.58	231
55	Int. II. R.	15.7	7.85	46	0.22	58.6	20	34.1	12.6	1529	17.7	27.8	18.2	1.8	15.7	0.4	0.2	0.2	75	64	466	144	4.7	2.85	2.6	99	80	56	2.2	6.2	7.4	58	1.45	280
56	Int. II. R.	16.6	8.52	50.1	0.22	58.8	19.5	33.1	11.3	1438	21.4	27.6	11.3	1.2	9.6	0.2	0.1	0.1	111	91	518	147	4.4	2.72	2.6	101	73	54	1.7	6.2	4.9	59	1.14	333
57	Int. II. R.	14.6	7.28	42.3	0.35	58.1	20	34.4	15.5	1397	21.4	27.2	21.2	4.7	15.5	0.6	0.2	0.2	76	53	306	141	4.6	2.73	2.8	98	72	48	1.8	6	4.5	59	0.7	233
58	Int. II. R.	15.7	7.84	46.2	0.31	59	20	33.9	14.2	1050	16	23.9	15.1	1.8	12.1	0.3	0.2	0	80	87	476	143	4.5	2.84	2.6	98	78	56	1.8	7.4	7.9	65	2.07	315
59	Int. II. R.	16	8.07	48.5	0.27	60.2	19.8	33	12.1	1672	16.9	26.3	17.6	1.1	15.8	0.2	0	0.2	96	55	542	146	4.6	2.73	3.1	100	74	52	1.4	7.1	6.4	59	0.77	463
60	Int. II. R.	15.6	8.24	45	0.17	54.6	19	34.7	12.1	1167	17.5	22.6	13.2	1.6	11	0.3	0.1	0	89	64	536	144	4.7	2.8	2.4	100	72	50	1.7	5.8	6.3	57	1.7	482
62	High	16.3	8.68	48.8	0.18	56.2	18.7	33.3	12.2	1655	17.9	29.2	10.8	1.3	8.9	0.3	0.1	0	97	51	513	147	4.6	2.93	2.6	99	81	66	2.2	6.5	5.7	63	1.03	339
63	High	15.4	7.91	43.9	0.21	55.5	19.4	35	13.7	1879	16	26	22	2	19.1	0.4	0.2	0.2	176	71	539	145	4.4	2.65	2.6	100	71	52	1.9	5.9	4.9	53	0.98	426
64	High	15.5	8.35	45.1	0.17	54	18.6	34.4	13.9	1486	16.6	19.1	23.5	4	18.1	0.7	0.2	0.2	187	90	844	146	4.9	2.73	3.1	101	69	54	1.4	7.1	7.9	56	1.18	381
65	High	15.1	8.16	44.5	0.22	54.5	18.5	33.9	13.7	1508	16.6	23.5	18.1	4.2	13.2	0.5	0.2	0	201	80	654	145	4.8	2.8	2.8	102	73	55	1.4	6.8	6.6	53	1.15	541
66	High	15.7	8.04	45.7	0.18	56.8	19.5	34.3	13.6	1673	18.6	21.3	18.9	5.7	12.5	0.4	0	0.2	230	70	660	145	4.9	2.64	2.8	102	71	51	1.5	6.6	6	58	1.06	446
67	High	16.1	8.35	46.2	0.19	55.3	19.2	34.8	12.8	1269	27.8	30.7	17.9	1.1	15.8	0.5	0.2	0	159	44	619	144	4.5	2.52	2.8	103	62	45	1.1	7.8	6.5	58	0.76	827
68	High	14.8	7.63	43.5	0.24	57	19.4	34.1	15.6	2111	18	26.7	27.1	6	18.7	1.1	0.3	0.3	561	160	571	141	5	2.74	2.8	101	72	48	2	5.7	7.7	50	1.25	799
69	High	15.1	7.75	44.8	0.21	57.8	19.6	33.8	13.3	1425	23.1	29.7	14.6	1.5	12.4	0.4	0.1	0	225	76	540	145	4.1	2.69	3	101	70	55	0.9	7.3	7.7	59	0.5	667
70	High R.	15.9	8.8	46.2	0.18	52.5	18.1	34.5	13.4	1349	15.8	19	17.6	2.1	14.4	0.5	0.2	0.2	290	84	831	145	4.2	2.63	2.7	103	70	54	1.4	7.4	8.3	56	1.11	481
71	High R.	15.4	7.88	45.2	0.28	57.4	19.6	34	15.1	1454	16.8	22.1	16.2	1.8	13.8	0.2	0	0	458	133	670	146	4.2	2.69	2.6	102	72	53	1.2	7.8	6.1	62	0.76	637
72	High R.	17	8.78	49.2	0.22	56	19.3	34.5	13	1068	17.1	24	16.8	2	13.9	0.3	0.2	0.2	304	86	688	145	3.9	2.65	2.7	102	71	52	1.1	7	6.8	56	1.07	644
73	High R.	16.2	8.45	47.7	0.23	56.5	19.1	33.8	14.2	1485	20.3	30.4	15.5	1.9	12.9	0.5	0.2	0	132	43	630	146	5.6	2.66	2.8	100	66	49	1.2	6.9	6.5	56	0.66	367
74	High R.	16.2	8.47	47.5	0.17	56.1	19.1	34.1	12.1	1195	17.9	18.8	16.1	1.3	14.2	0.3	0.2	0.2	279	70	413	146	4.8	2.72	2.8	102	64	51	1.2	5.5	5.6	57	0.7	537
76	High R.	15.5	7.72	45.2	0.18	58.5	20	34.3	12.5	1993	25.8	30.5	17	1.4	15	0.3	0.2	0	118	46	510	146	4.4	2.79	2.6	101	74	54	1.6	6.9	4.9	60	0.81	392
77	High R.	15.1	8.29	45	0.21	54.3	18.2	33.6	13.6	1615	20.7	26	12.6	1.1	10.8	0.3	0.1	0.1	96	42	542	147	4.2	2.62	3	101	73	53	1.7	7.9	4.6	56	1	300
78	High R.	17.2	8.28	50.5	0.19	61	20.7	34	12.1	1574	16.8	23.3	18	1.6	15.3	0.5	0.2	0.2	384	103	668	148	4.7	2.8	2.9	104	68	52	1.6	7	8.3	61	0.91	1113

## Sheet: Aqueous  open profiling (Pos)
Sample	Response	Var_1	Var_2	Var_7	Var_8	Var_13	Var_14	Var_16	Var_19	Var_22	Var_26	Var_29	Var_30	Var_33	Var_36	Var_37	Var_38	Var_42	Var_43	Var_44	Var_49	Var_50	Var_52	Var_53	Var_54	Var_55	Var_57	Var_59	Var_64	Var_69	Var_70	Var_72	Var_73	Var_81	Var_82	Var_83	Var_87	Var_88	Var_91	Var_100	Var_104	Var_107	Var_109	Var_110	Var_112	Var_114	Var_115	Var_116	Var_117
1	C.	19.4484	1.2123	4.7201	20.7857	0.2844	18.1895	4.0499	13.2176	1.0339	8.3749	0.2861	27.4515	0	0.0309	0	609.793	0	6.4035	0	0	18.3302	0.0853	5.9076	55.7714	10.2977	5.7197	0.4506	835.533	14.0612	0.7017	13.5853	2.5078	4.0792	7.2919	167.096	7.9996	92.1693	2.8607	63.581	14.2518	155.716	1.0225	0	287.701	0	5.3894	3.6873	1.6409
2	C.	20.8235	0	0	1.0109	7.1004	15.3771	5.6162	0	18.0555	9.3729	0.476	29.4053	0.6588	0	184.2	69.3426	3.3583	5.0175	0	10.3981	38.6092	2.4274	7.4481	114.865	6.8658	16.8059	10.6842	838.603	6.0823	0.8077	24.1258	2.2771	24.1408	10.7815	236.616	4.8091	79.0113	3.1344	85.1074	14.8774	156.299	5.5407	1.1812	263.585	1.9427	23.2777	1.779	1.6888
3	C.	17.6155	0.3255	0.6495	5.5595	0.2134	15.0573	0	0	22.5192	7.6038	0.4091	12.8748	0.14	455.647	332.125	10.1774	1.0923	4.459	2.7447	15.2995	41.7588	4.2833	5.3192	54.8525	8.1302	35.0669	12.7637	942.365	8.1636	1.9256	23.4824	1.3949	5.835	12.2267	223.849	14.1786	62.5851	4.3614	73.621	10.1552	138.183	0	35.7395	229.035	2.9188	2.6029	1.862	0.1233
4	C.	12.4157	2.4634	0.7093	3.412	3.9887	9.652	10.612	15.3773	6.8554	7.5353	4.732	17.2804	0.4508	413.487	19.0409	433.114	1.2567	5.449	0.7008	7.8499	22.3787	2.4634	3.709	121.971	6.3856	34.3275	0.6463	563.001	3.3647	1.983	15.8293	1.7204	5.55	1.0556	208.714	4.9413	77.9968	3.0637	42.8949	11.869	90.1605	3.6122	19.5511	147.966	5.5236	0.4207	0	0.4595
5	C.	17.39	0.3636	0	5.0543	5.9183	15.2379	6.2956	0	21.7216	7.9264	8.2287	29.0917	0.2745	15.5168	157.003	65.1711	2.7634	7.0031	0	11.907	38.232	0	7.6884	111.307	10.5834	3.7499	0	748.26	4.2245	0	23.2144	2.4838	39.6786	8.4687	209.649	7.6811	99.8513	3.9267	57.2539	13.5467	127.883	1.8532	2.6815	252.866	10.5173	9.6132	1.1606	1.9639
6	C.	22.9098	0.9236	0.2626	9.6998	3.133	15.7339	6.846	0	29.6585	7.9059	0.318	27.7648	0.2522	26.598	230.433	120.703	3.4419	8.1329	0	23.3196	48.9586	3.8975	7.5605	69.2163	9.5075	24.0985	5.5588	810.066	5.4111	0.1504	32.8888	2.5182	34.9776	13.3115	224.166	8.3439	127.155	4.8952	88.4728	0	173.98	2.7829	16.5423	269.689	7.7951	3.0167	1.3863	2.1489
7	C.	17.993	1.0913	0	7.7875	2.1076	16.5736	1.2015	15.8681	14.9629	10.7706	5.6539	32.8137	0.0264	0	0	231.183	4.7884	5.9086	0	12.179	37.8357	0	4.0573	56.8852	12.9745	2.9576	0	927.977	16.6138	1.0016	19.2275	3.1722	35.2248	8.3369	256.628	8.3696	83.8906	4.0838	41.9783	15.7085	181.992	0	0	278.521	9.0834	0	4.0968	0.4298
8	C.	25.0258	0.3775	6.7805	13.0656	2.4297	8.6811	0.0397	13.6938	10.4909	8.9679	5.0759	28.4388	0.2358	569.837	0	186.697	0	4.1085	7.0136	11.815	25.7511	0	0	31.852	6.8182	44.9192	2.3434	604.531	8.3028	1.9454	24.0134	2.847	8.9429	17.4808	215.25	0.9338	54.9292	6.3696	53.6553	13.7019	225.081	0	0	120.917	7.1151	0.7865	1.7775	0.0613
9	C.	25.2322	0	8.9161	20.759	1.9733	10.5118	0.8884	15.894	14.4218	7.8166	4.786	13.0466	0	182.775	228.899	168.171	2.6802	2.5297	16.6191	13.7107	33.2613	3.2254	0.2421	40.4887	7.2678	14.581	0.5187	730.36	2.4337	0.9614	13.7567	1.7025	6.27	12.9691	12.9942	11.4614	35.7124	9.4175	73.3379	10.4422	198.843	2.3117	27.6967	159.064	9.6352	8.5934	0.6213	0
10	C.	11.4509	0.3145	4.2931	14.8494	1.1744	13.5848	0	18.1869	29.2744	0.0128	4.5689	15.8062	0.289	506.787	0.4322	126.39	5.4993	0	1.5625	6.937	22.732	0.9699	1.2773	61.0575	5.8567	25.9118	0.4126	675.526	4.7717	1.5848	11.9889	1.3982	59.076	13.2626	68.9377	15.1944	31.5753	6.4323	55.9277	12.4109	70.4672	3.9564	12.255	194.89	5.0138	1.6509	0	0.0601
11	C.	20.273	0	4.7448	14.042	0.2947	12.7383	8.1853	14.4457	29.9014	5.0668	4.2686	13.7913	0	241.95	105.011	173.186	2.3506	2.291	1.6719	6.6227	23.6038	1.4172	4.6457	56.7776	5.2605	27.9212	6.5076	639.15	2.7635	2.3226	11.81	1.3395	53.8185	11.3278	60.4373	12.6077	33.1662	5.8738	60.2039	9.9285	115.697	3.5543	19.4855	184.077	4.9296	1.6525	0.7025	0.1837
12	C.	20.617	1.0104	5.0948	18.5237	0.2858	11.0049	7.063	14.6776	18.4285	5.7605	0.5977	21.0842	0.1691	14.306	160.611	234.349	2.8428	2.5698	3.6331	9.5196	21.3351	2.1833	4.8672	47.6247	4.436	19.2757	0.8746	619.496	2.4377	0.7396	16.0674	0.6446	34.1604	10.2623	81.3322	8.8723	37.8901	9.6992	59.5207	3.5462	173.084	1.0348	21.4367	174.793	14.9751	6.1363	0.2394	1.4369
13	C.R.	19.6496	3.2965	3.7193	10.786	4.471	10.3595	5.1997	0	12.4597	7.7561	6.5644	20.4164	0.5923	0	101.082	79.7774	2.2255	3.4877	6.3468	4.1337	24.048	0.2977	4.182	79.4272	5.794	13.5809	0.7147	647.153	1.6069	3.9815	21.9322	1.6105	8.8986	7.7083	113.889	5.7522	54.4674	3.257	60.864	12.7625	165.583	5.2117	7.4751	174.79	3.5479	4.4178	0	0.5067
14	C.R.	17.8693	1.3415	6.0764	26.5469	1.2711	14.6266	8.8805	0	23.5183	6.759	4.6147	29.7647	0.3265	0	0	95.5866	2.0639	3.6529	3.2529	7.5263	24.3065	0.0786	6.8816	47.8141	10.1097	34.5703	0	768.67	4.8334	0	20.604	2.1116	15.0565	16.9329	102.078	9.571	47.2471	7.6708	60.5181	15.778	174.824	3.3872	5.8667	247.741	5.3307	0.5476	0	0.7719
15	C.R.	14.7222	0.4356	0	20.6218	0.4953	6.7249	0.5893	0	0	8.7914	3.7261	26.8407	0.1244	458.867	0	153.246	1.8657	0.2055	0	0	15.0269	0.5481	5.1085	43.3994	9.3462	32.9104	0	709.803	8.6765	2.4833	12.2618	3.223	13.806	6.6924	91.9132	6.2648	28.5519	5.515	41.0308	9.4244	135.192	2.5288	0.626	204.657	12.8037	10.7218	2.0348	0
16	C.R.	19.5286	0	4.4116	23.5596	0.2861	15.3092	8.9888	19.8654	21.9397	8.2451	0.3798	32.532	0.2279	75.8746	53.2032	66.7023	0	4.8341	0.9635	6.2202	21.9146	0	8.013	56.423	8.8192	33.4018	2.0171	924.719	3.7263	7.0183	13.8701	1.736	7.2996	21.7257	215.07	9.1297	70.3499	13.8027	66.6516	7.6691	135.735	1.696	0	255.68	14.0202	4.5723	0	1.8403
17	C.R.	4.8417	0	2.1675	0	0	7.5382	0	18.5944	0	0	3.3209	24.3088	0	61.6336	0	9.4402	0	0	11.5382	0	6.4258	0.4174	0	0	0	3.6684	0	3208.21	10.1394	0	0	0	0	0	4.5167	5.6699	0	0	0	0	57.2829	0	0	657.683	0	0	0	0
18	C.R.	21.2893	1.1664	4.089	14.1435	3.725	12.2685	8.7907	12.6559	9.9218	8.0791	0.4168	7.707	0.1208	16.8246	72.3667	124.968	0	4.5227	12.0398	7.4957	21.8707	1.0167	4.3786	68.7939	6.7273	23.5329	9.0084	725.187	5.9321	5.2904	12.526	1.2769	7.4262	8.7563	96.2025	8.8635	61.8477	3.8923	59.9173	10.5253	120.885	0	13.5804	172.438	12.1149	3.0908	0	1.3082
19	Low	14.995	0	4.9833	16.0508	0	13.7822	4.2396	12.142	20.313	8.7213	0	22.0699	0.1664	354.487	81.7738	120.427	0	2.4135	3.3181	9.7774	26.6448	0.4886	5.4272	88.5756	5.3944	9.1326	0.4682	767.781	4.7278	0.8394	20.6165	1.3138	5.2879	11.7845	167.876	8.981	64.6405	6.5542	63.1824	12.1652	135.335	1.8707	5.8107	198.053	15.9469	2.604	0	1.4556
20	Low	24.6808	1.9709	8.3983	21.7019	1.2797	11.0505	5.5534	0	8.0878	5.8551	0.2425	24.1521	0.2225	0.4967	68.7755	113.796	3.2474	3.8371	16.5233	12.7681	25.6016	0.3271	4.1596	33.4097	4.2528	16.2737	3.5162	583.277	1.5279	0	20.874	1.6385	15.4767	8.4959	80.7527	3.9346	55.0362	4.0382	69.8669	9.0351	232.791	2.7705	25.1246	178.829	9.2089	0.4139	0.4028	1.5748
21	Low	12.424	5.1892	0	0	1.7054	12.4079	0	17.2361	20.8657	6.7115	1.8137	15.6211	1.0899	33.651	17.6863	114.607	1.7546	6.1958	25.5137	9.7163	21.7872	1.9618	1.7733	138.543	5.7457	29.6077	3.2788	711.85	11.1677	0.29	16.7892	3.4194	37.3146	1.2356	183.14	9.2938	81.522	5.2955	42.7566	14.299	55.7996	8.0837	10.5329	175.393	0	0.5456	2.8832	1.4182
22	Low	25.2391	0.626	9.5581	20.6003	0.407	12.6106	7.4288	11.0675	11.9539	8.4155	5.005	25.4606	0.2071	34.99	113.483	95.0021	3.673	2.7998	0	10.1599	26.3848	2.46	5.0532	62.123	3.9964	19.7368	13.4498	503.882	3.0103	0	17.6192	0.8795	27.2536	12.8082	114.431	5.1675	37.1368	8.8864	59.6627	6.351	217.285	1.6416	25.6786	196.087	3.3523	9.1378	0.7741	1.8393
23	Low	27.3322	2.9664	7.1275	20.9516	8.127	14.6603	12.1327	7.7999	45.663	7.1322	7.1267	21.0217	0.2502	7.1242	80.3927	172.816	4.377	2.9298	1.2175	9.8845	33.1127	3.4367	5.0777	35.7265	4.5971	31.2642	7.7018	654.198	3.0962	3.5955	20.2559	2.1464	18.6026	20.6479	192.353	11.6773	41.85	10.302	90.2221	20.3426	195.426	2.8049	0	208.392	17.8286	13.4926	0.883	0.9174
24	Low	14.8907	0.6304	0	7.8438	0	6.5527	6.5696	15.8842	0	3.2104	0.9795	28.4034	0.6925	364.188	0	215.433	0	0	18.1959	6.2085	18.2507	0	0	157.818	7.5415	41.8882	6.1793	618.735	7.6568	1.3806	16.9752	3.349	12.2565	2.8125	88.7511	1.6821	25.2677	0	46.0756	11.735	116.863	3.365	0	89.4653	0	1.8461	2.1526	0
25	Low	18.2826	0.7843	7.7231	20.0603	1.404	11.6136	0.9612	14.6528	16.6321	6.4865	3.9493	20.7578	0.3115	197.398	10.5406	112.761	5.8513	3.4135	1.6982	8.7504	22.8398	1.0568	4.3985	38.2742	7.3743	30.0763	7.7285	684.143	7.6205	3.9542	17.5707	2.2382	5.0812	17.4975	101.623	10.1565	48.7904	7.3387	82.4413	11.1262	147.323	2.5583	2.6682	180.462	6.9388	3.2246	1.8701	0
26	Low	21.3829	0	3.6968	15.878	0	12.0736	7.2224	10.9355	17.9369	5.7362	5.1187	14.7599	0.0989	290.758	185.208	102.488	3.2704	4.9694	1.8756	13.3754	22.2804	0.5873	4.0873	35.8489	4.7403	26.6382	0.5733	735.812	3.0351	1.1905	14.7367	1.1244	2.6791	13.7917	94.7386	7.8954	74.3693	6.3629	63.1324	11.0944	138.44	2.0984	9.6376	186.953	8.079	1.3536	0.7436	0.1736
27	Low	10.8509	0.612	0	9.2426	2.2975	11.483	0	6.1091	0	0	0.4953	37.4736	0.6208	114.804	0	77.1056	5.3535	0.1752	11.754	1.9347	24.1949	0.6822	0	136.542	6.6059	9.4691	0	795.059	15.7515	0	17.1466	3.0321	16.4254	0	246.162	6.3049	32.3297	3.7885	34.7394	15.1401	84.275	3.7385	1.8272	174.607	0	2.486	4.2007	0
28	Low	18.6728	2.6167	3.4968	10.9429	5.9866	10.9636	10.5013	0	21.6918	8.3434	0	25.6843	0.4004	4.5567	209.631	118.023	2.7943	3.7251	9.0705	12.0039	37.1882	0	1.05	66.7035	6.2585	25.2564	11.8877	681.9	1.5377	3.1077	29.0556	1.8611	16.5461	13.4369	168.351	6.9245	54.2154	4.8311	68.8769	12.2583	139.749	4.5305	0	174.31	10.966	11.3634	0.165	1.4037
29	Low	22.1586	2.0867	9.2391	27.7967	0.2109	13.0412	6.5134	9.5254	15.7669	6.021	4.4725	17.3945	0.2118	329.321	74.9902	141.91	4.1972	6.8547	1.779	5.4332	23.2538	0.0586	4.8547	46.7291	4.424	19.814	7.8372	674.483	3.3955	2.1136	12.0441	1.8179	9.9712	18.7009	73.4875	11.492	97.1592	11.6843	49.2347	8.907	139.307	2.5175	14.3525	188.177	12.4621	0.5206	0	1.7001
30	Low	26.5158	0.3477	6.2639	13.344	0.2463	10.7208	1.0219	14.1454	12.7915	7.9704	0	21.2285	0	376.516	0.1809	64.0389	0	2.9081	2.7563	7.2442	23.0482	0.7562	0	62.2777	5.4561	33.6464	9.8351	732.025	5.948	0	14.7012	1.5996	8.5254	13.848	86.897	5.7881	39.6302	5.0396	58.0492	11.5839	237.768	2.2913	25.8846	166.923	13.3909	6.7138	1.6286	0
31	Int. I.	23.4582	0.3059	4.0215	18.2385	0.2635	14.4706	0.6125	8.5347	1.0644	11.0812	0.207	34.2266	0.0252	0	0	609.547	3.7866	8.729	20.8986	6.8349	15.5524	0	4.7131	60.545	10.7624	6.699	1.6643	716.708	16.4975	0	19.2636	1.9127	6.711	7.5077	141.808	0	129.845	5.1096	34.4713	8.8764	214.972	0.5474	3.6119	226.039	14.2972	3.4068	4.426	0.5298
32	Int. I.	21.536	0.305	10.9274	29.0111	0.259	15.4428	0	15.631	0	12.5999	0.1617	38.3449	0.1634	317.665	0	19.0576	4.1438	0	0.9691	0.5309	12.17	0.9222	5.152	44.4145	7.9047	26.4913	1.4366	605.788	8.5455	3.4471	10.8362	2.22	4.8274	6.1468	58.7739	3.5624	41.1262	5.6906	26.7599	12.5354	177.473	1.9039	0	226.361	0.6641	0.285	0	0.1328
33	Int. I.	20.3536	0.1423	2.4985	24.9676	4.0114	19.0191	0	14.0336	4.1982	11.3321	4.6985	35.7241	0.1845	331.097	0	98.8319	0	6.4259	2.5942	8.2598	20.914	0.4061	6.0771	51.3215	4.7177	31.3167	0	715.357	6.0317	1.9048	17.0129	1.204	9.6753	12.9033	63.0407	6.0242	92.5494	9.1833	41.7847	12.0143	102.699	2.4006	23.0854	266.855	0	4.4465	0.6138	0.6957
34	Int. I.	21.087	0.2427	3.8868	11.4222	4.6394	14.6868	7.4255	0	17.4509	7.0247	5.9038	30.5258	0.1357	4.4243	116.723	128.216	4.6443	6.7999	0	14.2819	36.1799	4.2954	3.7394	73.3217	5.7476	13.7142	12.919	780.157	5.1489	0	25.5883	1.2133	3.8807	15.8637	157.677	2.9482	105.083	8.9919	79.843	12.9991	212.025	1.8648	36.9478	241.784	10.9427	7.7676	1.1857	0.8956
35	Int. I.	20.1121	1.061	6.8142	30.6034	0.6649	12.6957	0	18.8356	7.1501	10.8298	0	35.8104	0.1286	156.466	0	100.021	3.8469	6.094	15.3204	5.5985	16.2682	0.797	4.4925	39.7507	6.377	31.7605	0	797.907	5.654	1.0354	11.5804	1.8009	10.103	12.1354	69.0857	3.0133	88.7164	5.3384	37.0452	9.6735	123.183	0.5842	10.4044	195.982	5.494	9.2683	0	0.2929
36	Int. I.	18.2926	0.0755	7.4913	20.0079	6.3925	12.1251	1.7149	13.2791	15.3296	8.0685	0.095	26.3497	0.1721	110.118	0	103.763	6.11	4.5487	1.786	9.0612	28.3575	2.2741	4.315	48.0393	8.2162	34.9175	7.496	636.722	7.1781	0.8561	18.0646	1.8271	8.1094	18.3488	222.464	7.2628	64.8033	8.4176	58.346	8.047	148.603	0.2954	9.2973	187.867	6.9858	11.9683	1.9442	0.0938
37	Int. I.	23.0168	1.0827	0	14.9055	5.0275	10.3408	9.1294	20.3455	24.3306	7.4496	6.4041	13.9912	0.2529	149.165	85.2021	177.163	2.3248	7.1942	1.5987	10.8009	43.0685	0.6266	5.3747	57.4917	6.7556	39.7809	5.7165	856.789	8.1791	15.2255	5.0475	2.6956	13.7669	22.6448	179.562	14.1674	104.584	8.0159	65.1151	16.0347	145.304	0	3.8764	217.319	8.7926	15.408	2.1413	0
38	Int. I.	21.5804	1.9087	5.9708	18.2581	2.1938	14.034	7.9021	16.8002	27.4086	7.242	6.2364	26.2355	0.5537	166.036	261.646	70.7164	4.0674	8.1756	2.652	10.8462	28.4321	2.5562	5.8377	50.585	6.4502	37.7117	8.203	728.045	1.7507	0.6423	27.4784	1.3329	3.7979	24.3895	102.82	8.9023	120.548	8.8377	100.906	11.7591	176.832	4.0519	4.9933	230.824	7.9618	9.4323	0	0.5466
39	Int. I.	21.3897	1.7193	10.0906	24.7006	0.1704	11.5073	0	12.9202	13.196	6.668	5.441	26.9636	0.2753	173.338	28.8265	80.1963	1.7669	2.9527	14.8037	11.2652	28.8471	1.0415	3.6576	36.4556	5.0488	27.8988	5.3441	576.49	3.8274	1.976	17.2295	1.615	5.3459	13.5944	113.864	5.4312	37.9155	9.2001	50.2852	9.3559	141.317	2.8407	11.5329	167.701	6.5606	1.9158	0.468	0.3421
40	Int. I.	26.9394	2.7693	8.1082	20.7215	1.6617	11.9687	5.3707	10.8752	14.3842	8.4853	5.0522	28.0242	0.2906	31.3366	62.56	140.834	2.1663	3.3389	2.1683	11.4029	22.1243	0.0567	4.4367	43.8006	5.4249	24.4584	1.0313	680.928	2.9151	3.2384	16.6311	1.4749	11.4397	14.6836	87.2512	4.9872	45.9165	3.826	51.0092	9.7219	222.702	3.3526	21.1431	188.62	14.6385	4.5079	0.1683	1.6213
41	Int. I.	18.1019	3.268	1.0853	6.7617	0	8.4649	2.0551	7.8913	13.5267	6.9114	5.8393	10.6832	0	108.178	196.813	104.806	0	7.0493	9.3404	11.0393	28.1749	2.7266	0	66.7911	3.9871	20.2862	0.5934	733.235	1.7116	4.2981	19.1927	1.6536	1.9676	5.8539	133.453	8.3757	109.353	5.4305	49.6789	8.8512	110.385	3.6313	10.9827	124.912	7.3199	11.0754	0.3609	0
42	Int. I.	27.8908	0.4719	10.5713	22.7443	1.8359	13.0018	6.9615	15.4269	19.0523	10.0309	0.5082	22.3397	0.158	148.577	209.123	92.3598	2.3678	3.5907	14.1629	9.5612	29.0644	0.1766	4.3344	34.1097	4.8558	30.9303	0	630.371	0	0	17.7081	1.5205	12.2778	17.8537	129.999	7.3426	51.1099	4.0229	81.909	21.0938	171.558	2.4415	10.2921	194.25	6.3499	7.95	0.4314	0.3517
43	Int. II.	18.9307	2.0283	2.8054	16.6249	3.7255	11.3646	0	9.779	12.444	5.4481	0	18.1965	0.1977	287.131	14.4192	71.7341	6.2519	4.4853	13.2834	10.3994	24.9248	0.6501	0.5912	42.1612	5.2181	22.6133	0	821.041	5.491	0.5865	14.1365	2.1545	9.8578	11.6172	67.7782	6.0427	61.2535	4.3597	42.5689	10.7061	97.6826	0	12.2436	159.984	14.9382	0	0	0.5329
44	Int. II.	9.4271	1.7528	0.3607	8.959	0	9.5959	1.0349	11.8577	0	11.0418	0.3378	38.4637	0.1753	509.489	0	87.4246	2.9334	5.849	21.9629	5.6451	18.3401	0.483	0.396	121.283	10.6918	36.2638	0.7307	792.433	8.0439	1.2948	12.8084	2.3239	0	6.1048	111.189	1.6903	83.841	0	34.8393	11.6779	59.4732	3.0162	0	142.524	3.1172	0.3896	2.2122	0.1406
45	Int. II.	13.9289	0.8606	3.7877	27.9949	4.4287	11.8356	2.1546	12.3257	0	13.8222	5.7703	41.7262	0	0	0	468.085	4.6412	3.7527	0	5.7009	13.4045	0.0299	1.8551	41.2481	10.9803	35.2816	0	877.035	6.9869	0.7791	11.9847	2.1196	5.9781	12.0379	128.914	0	54.219	3.9527	31.0713	12.0917	114.296	1.9176	0	182.66	0	7.816	1.3267	0.243
46	Int. II.	19.0863	0.2996	6.7176	25.1317	0	11.8138	6.8929	0	15.296	7.5184	1.0964	23.4758	0.1377	328.057	35.7282	75.0272	6.8557	2.5923	14.1042	8.4694	17.5042	0	3.9326	45.4577	6.5173	31.0675	7.5687	784.988	5.1272	1.2085	19.5813	1.3855	10.8607	15.8958	67.5316	5.6894	35.6326	8.3942	50.8895	5.4419	143.338	1.9591	29.2411	163.122	10.2409	1.9804	0	0.6141
47	Int. II.	20.0357	0.1793	7.1578	24.432	0	11.1138	3.59	14.0757	14.2446	8.8627	6.0213	26.794	0.1465	97.2577	12.433	76.5387	5.8205	9.6079	0	16.0304	36.4722	0.9589	3.4669	48.9485	8.0249	18.9557	4.1656	606.726	10.6187	0	19.5227	1.8265	4.7162	21.1052	242.857	4.8818	141.299	10.1612	58.7246	13.9697	135.626	0	4.1969	167.869	8.4686	2.7372	2.8669	0.2154
48	Int. II.	26.2787	2.5232	10.0698	22.1645	2.5038	12.937	5.5752	10.8139	14.1732	7.6731	0	32.7894	0.351	118.689	21.2474	97.3296	1.9193	5.8916	28.0839	9.0838	28.3768	1.0688	0	77.9932	7.1598	29.0517	0.8565	600.899	6.5589	1.0141	16.946	1.9018	4.7475	11.1478	73.1174	5.7779	89.9354	3.8645	47.6831	13.5996	178.32	3.1529	12.2209	178.805	5.8586	0	1.6348	0.873
49	Int. II.	24.673	4.802	14.4651	33.9061	0	15.7673	6.9194	4.6478	23.9584	11.4842	0.4284	31.832	0.4002	30.8137	41.0373	123.128	4.3404	4.1816	1.2349	9.8359	29.7867	0.6701	5.6717	43.597	6.5786	29.382	6.2324	522.756	3.2424	6.7487	14.9674	4.0089	34.8519	29.6406	176.911	8.0187	63.2546	11.4111	66.1151	29.4359	187.733	4.0137	11.8077	225.417	0	9.7293	0	0.8396
50	Int. II.	28.3882	0.6474	5.9585	19.3295	7.7034	13.291	6.5787	0	16.1479	8.3056	1.1484	28.5113	0.1765	58.2956	176.163	31.1316	3.4204	7.5529	0	13.7199	27.8227	0.2747	4.4766	64.0139	6.8957	31.029	0	596.149	1.9395	0	24.9974	1.109	0	13.8644	133.005	3.5293	118.361	5.4662	105.686	5.6564	229.317	1.6563	31.7398	210.097	7.1765	12.8418	0.158	2.2875
51	Int. II.	23.2154	0.154	7.6212	13.6899	7.2002	10.4279	5.9393	0	12.8878	7.2571	6.1737	27.6754	0.2575	0	184.859	162.483	3.4353	5.0986	11.7812	10.3809	23.0757	0.131	4.0272	32.4722	6.1193	30.7231	2.9667	562.185	2.6855	1.0582	22.8338	1.3425	6.7291	19.0207	80.1778	3.7892	79.0976	6.1573	57.7482	9.9532	178.67	3.3718	26.4621	166.455	15.0141	12.9694	0	1.8436
52	Int. II.	21.792	1.5777	4.2893	14.4776	0.349	11.3158	5.5187	0	18.3308	8.3438	5.9254	29.5026	0.4189	0	100.23	184.59	2.4662	5.8787	11.9442	9.0515	26.7348	0.298	2.787	56.3503	6.7331	26.7947	10.0774	703.642	2.6405	8.0313	24.0224	1.6002	2.7519	23.0759	124.077	3.4414	91.6032	3.978	66.15	11.4221	176.156	3.4212	21.0309	189.516	7.9033	11.7895	0	0.6953
53	Int. II.	19.5577	0.3922	0	11.3889	3.0506	14.0545	0	17.9659	31.923	6.7544	5.8153	8.4877	0	131.122	87.7937	215.526	3.5368	5.7897	1.5472	18.9827	36.2796	6.5294	0.6659	55.1401	6.1893	1.8849	7.8013	781.181	5.8795	3.0612	29.6029	2.0819	39.5622	3.9892	197.972	15.6337	86.5605	10.924	93.9139	8.7046	86.4847	0	12.3205	205.931	10.5926	12.4221	1.8273	0.4433
54	Int. II.	20.0769	1.5235	3.2354	20.266	5.5281	17.1287	0	12.1135	6.602	12.4593	0.3011	37.8416	0.1808	77.4375	21.4126	45.031	5.0752	4.604	9.5362	15.1028	42.1489	4.0296	5.738	56.1374	6.7549	22.4801	8.3263	1107.92	2.8719	1.8991	27.0665	1.507	21.8865	10.9494	151.773	0	66.3939	14.5926	73.8574	8.7346	141.285	1.9269	13.1275	238.686	11.1004	10.4461	0.1781	1.1342
55	Int. II. R.	20.8968	1.5752	0	6.065	0	15.0934	8.8463	0	24.9306	11.9066	7.7738	26.2521	0.307	30.6143	128.023	60.7196	3.3549	6.2244	0	10.6201	28.6972	0	6.4325	112.559	8.5949	22.5836	3.337	791.187	7.624	6.0769	23.6694	1.4978	13.2873	11.1257	206.295	7.9934	86.766	3.3022	82.484	13.5855	154.245	0	31.3914	240.233	13.4234	0.7083	1.8621	0.549
56	Int. II. R.	21.4754	0	7.18	13.2306	0.3675	14.6379	8.4281	12.1791	32.8133	6.5775	7.584	16.1855	0.0391	336.079	68.0815	143.013	3.656	2.8436	18.4349	13.5507	32.1279	3.8761	4.6403	58.0841	6.3058	17.2359	1.363	590.171	5.4539	0.2609	22.0543	1.6526	18.5518	10.6138	160.206	9.8959	38.6781	12.3548	62.6764	11.2136	185.788	2.7298	15.1964	209.199	9.3162	6.0415	1.0767	0.2899
57	Int. II. R.	24.909	0.3413	0	10.3739	3.7145	18.1689	0.8196	26.7946	0	12.2918	2.6133	36.2406	0	0	0	873.282	7.6005	0	0	0	7.533	0	3.341	46.6992	16.1145	29.566	0.5956	1001.31	85.7881	0	1.9412	2.6479	6.8026	1.9376	222.957	0	30.5726	0	0.1419	13.0957	202.091	2.7769	0	296.153	0	17.6161	23.9281	0.7295
58	Int. II. R.	9.0409	0	5.5533	16.0613	0.4065	14.8666	0	7.3584	0	7.7044	1.0056	25.3183	0.3724	141.661	0	107.885	2.6561	7.0065	21.5194	6.2679	20.4225	1.2333	5.3236	63.5274	9.0885	25.2641	0	711.157	8.9261	3.9658	12.8713	3.0974	3.4682	8.2118	95.459	9.4177	100.788	6.346	32.3411	14.5924	84.031	3.8707	13.3189	232.119	12.4957	0.3756	2.1889	0.4201
59	Int. II. R.	15.9786	0.5584	2.9967	12.8092	0.7605	7.565	0	10.9184	13.2523	8.5032	7.7064	19.5325	0.4224	105.467	79.1355	67.6983	1.8871	9.6385	20.5347	6.9673	33.8906	0	0	135.129	7.0468	22.7219	0	595.783	1.5581	3.0927	15.5677	1.4852	3.2505	8.3012	77.456	4.3089	151.111	7.8775	57.9221	12.2807	120.568	0.7795	7.7392	97.3913	2.222	1.3149	0.2457	0
60	Int. II. R.	22.2513	0	6.9986	14.6649	2.6652	15.5448	9.2733	0	38.8959	7.8302	8.0026	17.394	0	70.4344	86.64	155.167	3.5529	3.1867	14.0056	16.6741	38.911	2.2409	5.1234	52.9285	6.2136	28.5834	6.7991	587.399	3.7539	2.6071	23.2852	1.7227	10.6712	15.5324	160.603	10.5593	43.6269	14.6562	74.3685	11.4902	195.337	1.0227	7.0175	230.323	4.088	11.5852	0.9671	0.3264
61	High	25.5021	0.8676	7.1755	18.6776	4.3785	9.3023	0.3956	0	11.8812	9.7581	0.93	30.9279	0.0667	50.0061	133.506	178.694	7.6575	7.9321	4.5247	10.4938	20.8914	2.1359	3.2109	52.0071	4.9489	22.0255	11.1479	652.94	3.8427	0	21.8601	1.0922	2.1346	15.9103	140.015	0	134.719	3.7499	49.158	9.7457	236.329	1.323	0	150.863	15.8211	7.7813	0.9593	0.9459
62	High	17.2062	0.6919	0	14.6503	0.4231	10.3872	4.3393	11.0824	0.8756	13.1657	8.5853	40.7478	0	0.0648	0	193.491	4.5196	4.1137	23.8669	6.4888	12.0887	0.0335	4.1144	63.6671	5.7301	28.2426	0.867	713.827	5.5402	4.3943	11.5274	2.5101	6.9845	7.1365	121.624	0	56.7771	0	34.3117	11.2811	138.917	2.3261	0	156.089	10.8596	0.4874	0	0.2171
63	High	17.2904	0	7.1569	19.2712	0.3804	13.3355	0	17.0487	0	10.6193	5.6914	33.7814	0.367	103.931	2.4114	0	2.33	7.2732	0	12.0754	26.0744	1.0153	0	48.8817	8.4406	10.3628	8.9378	530.795	8.199	3.0541	15.8732	1.7371	11.9091	16.5479	195.989	0.2755	103.847	5.2851	166.573	14.2329	103.506	0.3742	3.0483	210.646	4.8607	4.1995	1.9068	0.2939
65	High	19.2154	0.3605	9.1901	28.5839	0	8.742	3.7198	3.2419	10.9101	9.8709	5.7677	29.4241	0.2307	20.4366	110.227	29.3567	2.5068	3.7522	1.2087	15.6618	19.2367	0.5845	2.8599	30.2381	3.8838	22.4115	0	480.368	4.1255	0.919	16.228	1.2746	5.0891	12.7165	94.3292	0.4925	57.205	5.322	51.5516	9.6005	186.339	2.7665	9.8961	132.047	6.6463	5.9799	1.2085	0.4265
66	High	27.4035	0	8.0779	13.3768	2.6011	8.4493	0.4775	17.3906	14.4645	9.8361	6.3731	31.7109	0.222	236.365	99.9273	0	2.6171	4.805	28.2009	17.1537	37.5161	0.2133	0	0	7.1698	7.129	5.692	672.238	5.5962	1.2295	25.4476	2.4503	10.7391	16.2996	229.47	3.0995	74.5935	7.5723	69.3783	24.5129	203.334	0.4051	13.8041	126.478	3.0432	3.6848	1.3339	0.321
67	High	19.3567	4.3532	6.6605	15.9011	1.7318	7.453	0	9.4317	7.1874	8.9807	0.8584	26.9764	0.6326	130.343	99.4826	14.716	2.6954	5.6169	1.5606	8.4734	22.3315	0	0.4108	57.2423	4.7093	14.3405	4.97	420.12	2.8101	2.1056	15.404	2.3831	6.8253	7.5873	121.223	0	81.7939	16.4739	58.6189	11.188	135.113	5.3747	0	107.906	4.157	2.5913	0	0.3114
70	High	27.6007	2.1581	5.6729	20.8958	1.6469	8.6996	0	12.4161	12.7208	8.5135	0	33.3138	0.2607	21.0152	11.6609	19.0786	3.0904	2.6724	12.7059	15.6191	33.9133	3.3352	3.0827	46.0068	6.8115	26.9796	0.2944	593.363	7.9631	0	22.3819	2.0576	25.6622	10.9214	171.024	0.7757	36.0313	12.4567	52.2752	10.9512	204.972	0	1.6049	135.991	1.2485	3.0305	1.8505	0.3571
71	High	22.5298	1.8653	9.7949	17.5258	0.4565	9.8707	0.1543	0	6.9705	10.7195	5.4612	34.0943	0.4582	0	66.9267	213.969	1.7639	7.135	0	8.9726	18.2545	0	3.4709	48.4085	4.9931	24.3686	6.0302	414.448	1.8689	1.4343	17.7514	1.2201	8.5971	18.9546	99.2401	0.2694	117.321	11.6321	72.201	14.2661	178.557	2.5097	3.3583	165.958	2.0468	10.4347	0.2572	1.4443
72	High	14.3353	4.095	0	2.523	2.7475	6.563	0	0	0.4964	6.0721	0	36.3427	1.7496	28.5615	0	385.154	2.5647	2.4437	16.2288	4.7318	7.4552	0	2.5264	130.699	5.4632	31.7041	6.4811	546.228	3.5197	0	14.4998	4.7519	4.0451	0	139.534	0	35.2245	5.7473	29.9665	11.2949	110.099	10.412	0	98.8516	7.411	4.8271	0.8596	0.2274
73	High R.	22.2643	0	4.4473	23.0592	3.3051	15.0388	6.3683	18.2061	14.9082	9.5292	1.9861	25.7606	0.2232	28.5891	211.638	110.724	2.7987	6.921	0	11.7546	25.0092	0.0617	2.2684	46.5059	6.631	33.4714	10.499	777.41	2.5937	1.5579	22.3618	1.6352	7.9447	24.2017	101.389	10.7295	100.645	14.9936	95.5723	11.0345	159.351	4.0827	7.6751	247.933	13.0133	5.1086	0.6489	0
74	High R.	17.4314	0	4.718	13.3501	1.9442	14.5411	0	13.721	15.957	7.0442	0.8823	16.5842	0.4065	48.8592	85.3405	113.626	1.7603	5.2235	3.1669	9.5713	31.5563	1.5578	5.3933	85.9108	7.2727	27.4719	8.3523	624.637	2.4499	1.7547	16.5108	1.8781	38.8166	7.4679	51.1931	9.6653	74.1227	6.1191	55.8816	9.9996	133.474	4.3806	15.8512	218.229	3.1237	5.9617	0.5794	0.4126
75	High R.	22.5196	0.118	4.8589	20.4326	0.3252	17.5926	9.0652	18.5296	10.8869	7.1058	0	18.5128	0.1859	180.435	198.395	85.3482	3.3889	11.7778	32.8395	23.5912	38.0416	4.7879	3.4482	84.2922	6.2789	48.4824	10.7208	996.741	8.4459	0	29.092	1.8821	8.956	13.786	236.24	5.4302	176.855	13.1187	101.536	4.5832	155.774	0.4731	14.2366	256.099	6.6016	3.5175	2.1709	0.3385
76	High R.	24.5614	1.1333	0.7852	14.8216	3.9794	14.629	3.6696	18.5564	26.9495	8.409	6.9272	11.9242	0.1899	261.249	105.971	147.775	2.1144	7.117	0.9331	12.1503	41.4822	1.5692	4.9137	46.2956	6.619	26.4452	0	824.324	5.133	17.7754	23.4219	2.0758	7.9808	20.9912	175.099	12.7081	107.12	12.2389	75.6984	16.512	170.656	0	2.4406	213.053	9.6749	15.4176	1.5661	0
77	High R.	18.7781	0	0	11.0435	0.32	12.3911	7.5187	10.8356	22.8232	6.188	1.8063	18.317	0.1967	3.2984	144.312	138.286	4.2699	4.0559	0.725	15.6	39.0516	3.2411	5.3499	44.9965	7.4794	22.2904	6.124	751.896	2.6532	6.0566	23.829	1.9619	11.5441	13.5119	123.789	7.0583	59.2915	5.3268	62.9189	8.6059	161.056	1.0817	8.2308	199.362	1.6651	7.096	0.6059	0.63
78	High R.	7.0464	3.9267	0	5.1916	1.5547	7.5275	0	10.9367	5.8925	4.3763	1.5088	17.4441	1.332	730.164	0	154.904	3.7514	4.5289	20.299	7.0964	17.8703	0.5924	0	119.336	5.5471	26.9428	0.431	568.037	4.0107	0.3385	10.8557	3.4778	3.4826	0	71.6233	3.763	64.7563	3.123	32.6864	10.7147	65.2139	8.3451	3.5978	112.018	10.9144	0.4387	0.4793	0.2319
[truncated: 302 more columns]
